# Supplementary material for: Anti-neuronal and anti-mitochondrial autoantibodies are associated with lower functional status and more severe respiratory symptoms in post COVID syndrome
Source: Front Immunol. 2025 Sep 9;16:1642250. doi: 10.3389/fimmu.2025.1642250 (PMC12454094; doi:10.3389/fimmu.2025.1642250)
Supplement: Supplementary file 1 [file DataSheet1.csv]

PC1	PC2	PC3	Timepoint	Subject	AvgLum
-.64	.21	-1.25	1	1	2367.22
-.93	1.43	1.96	1	2	586.00
.08	-.54	-.07	1	3	1412.44
-1.70	-1.78	-.67	1	4	948.89
-.36	-.69	-.70	1	5	852.89
-.01	-.22	.50	1	6	1312.94
.39	-.13	-.24	1	7	740.11
.09	-2.41	.14	1	8	1577.50
-.39	-.97	-1.21	1	9	591.22
-.91	-1.21	-.32	1	10	897.83
.88	.35	-.64	1	11	750.22
-.33	.48	-.94	1	12	401.50
-.65	-.94	-.65	1	13	1305.72
2.50	.17	.93	1	14	258.11
-1.24	.67	.52	1	15	1062.83
2.49	.01	.19	1	16	704.06
-.81	-.74	.62	1	17	1542.89
1.67	-1.56	.29	1	18	1066.39
.25	1.87	.75	1	19	1152.06
-.33	.48	-.94	1	20	531.00
.62	.54	-1.34	1	21	569.33
1.42	-.71	1.75	1	22	1538.06
-1.33	1.91	.12	1	23	776.72
-.63	-.61	-.17	1	24	1033.72
-1.47	1.50	-.38	1	25	854.67
.51	-1.61	.56	1	26	397.28
1.56	.70	-1.04	1	27	259.67
1.57	1.99	-1.24	1	28	287.39
-.34	1.00	-.32	1	29	956.28
-.06	-.40	-.50	1	30	470.06
-.57	.45	-.81	1	31	162.06
-.77	.34	-.73	1	32	701.78
-.89	-2.35	-1.23	1	33	305.28
.73	-1.03	-1.55	1	34	836.67
-.56	-.58	-.23	1	35	592.00
.35	.12	-.58	1	36	396.83
.19	-.45	-.92	1	37	312.94
-.67	-.81	.75	1	38	964.89
-1.40	.38	.15	1	39	859.28
-.12	.69	-1.08	1	40	426.72
-.34	-.69	-.01	1	41	141.72
-.30	.99	-1.07	1	42	219.11
.11	-.03	2.12	1	43	576.06
-.22	2.02	1.23	1	44	740.72
.96	.16	.38	1	45	357.06
-.28	.79	-.85	2	1	2653.33
-1.40	.81	1.41	2	2	662.22
-.30	-.09	2.00	2	3	1615.83
-1.43	-1.63	-.25	2	4	1099.22
-.43	-.40	-.21	2	5	940.00
-.30	-.11	.47	2	6	1037.11
.35	.02	-.49	2	7	853.44
.32	-1.71	.30	2	8	1386.00
.40	-.35	.25	2	9	565.44
-.74	-1.14	-.44	2	10	775.00
4.12	.75	-1.87	2	11	887.89
-.30	.57	-.93	2	12	473.94
-.29	-.47	-.42	2	13	1200.22
1.85	-.30	1.71	2	14	274.22
-1.08	.87	.44	2	15	1232.11
.81	-.50	2.60	2	16	671.00
-.06	.01	1.60	2	17	1321.78
.99	-1.02	.88	2	18	1207.78
.57	1.55	1.90	2	19	1197.78
-.19	.57	.07	2	20	582.17
-.38	.30	-.51	2	21	611.28
2.02	-.62	2.43	2	22	1627.50
-1.21	2.03	.18	2	23	635.39
-.12	-.32	-.20	2	24	940.44
-1.07	2.14	.25	2	25	949.78
1.00	-1.23	1.19	2	26	560.89
.50	.66	-.58	2	27	325.44
1.41	1.96	-1.08	2	28	248.33
-.01	1.16	-.47	2	29	931.17
-.45	-.25	.63	2	30	610.22
-.55	.47	-.29	2	31	171.33
.26	.51	-1.04	2	32	733.72
-.38	-2.16	-1.45	2	33	359.72
-.52	-1.00	-.90	2	34	737.17
-.73	-.62	-.11	2	35	583.94
.31	-.32	-1.12	2	36	523.94
2.20	-.02	-1.79	2	37	393.83
-.82	-.93	.82	2	38	1052.28
-1.29	.79	.73	2	39	768.72
.14	1.14	-.29	2	40	697.17
-.21	-.13	1.88	2	41	215.28
-.39	.48	-.94	2	42	270.61
.10	-.07	2.19	2	43	687.06
-.53	.80	.85	2	44	1126.22
.31	-.17	.27	2	45	462.94
