# Supplementary material for: Anti-neuronal and anti-mitochondrial autoantibodies are associated with lower functional status and more severe respiratory symptoms in post COVID syndrome
Source: Front Immunol. 2025 Sep 9;16:1642250. doi: 10.3389/fimmu.2025.1642250 (PMC12454094; doi:10.3389/fimmu.2025.1642250)
Supplement: Supplementary file 2 [file DataSheet2.csv]

Sample	Subject	Age	Peptide	Days	Timepoint_control	Category	Cognition	Headache	Respiratory	Fatigue	Diarrea	NSymptoms	MOCA	PHQ_9	GAD	FAS	PCFS	AvgLum	Pep01	Pep02	Pep03	Pep04	Pep05	Pep06	Pep07	Pep08	Pep09	Pep10	Pep11	Pep12	Pep13	Pep14	Pep15	Pep16	Pep17	Pep18	PepPolio	filter_$
PoCoRe_003_T1	3	40	1	216	2	T1	2	2	1	1	1	2	30	1	14	20	1	2367.22222222222	2117	1679	2062	7002	1761	2333	2271	2065	2041	2551	2065	1816	1576	2484	1885	1994	2272	4698	13933	0
PoCoRe_004_T1	4	49	1	256	2	T1	1	2	2	2	1	3	24	1	1	38	4	586	550	847	516	724	534	709	677	708	441	1085	904	485	528	253	220	548	588	747	18166	0
PoCoRe_005_T1	5	56	1	143	2	T1	1	1	1	2	1	1	22	1	7	32	3	1412.44444444444	1389	2113	978	1844	1541	1721	2031	1776	773	1281	1244	1636	1781	1338	653	1362	1099	1842	13906	0
PoCoRe_007_T1	7	24	1	178	2	T1	1	1	1	2	2	2	25	1	1	16	3	948.888888888889	1007	779	1042	908	813	1045	757	781	1575	1112	997	908	717	1328	880	1068	1113	1292	17201	0
PoCoRe_008_T1	8	57	1	258	2	T1	1	1	1	2	1	1	29	1	6	37	2	852.888888888889	914	1186	1072	898	933	1127	1043	938	748	809	738	778	861	557	1042	862	965	953	12539	0
PoCoRe_009_T1	9	80	1	240	2	T1	1	1	1	2	1	1	22	1	5	28	4	1312.94444444444	1534	1690	1176	1285	1263	1624	1615	1361	1068	1086	1022	1250	1354	1163	2017	1240	1593	1468	7160	0
PoCoRe_016_T1	16	38	1	243	2	T1	1	1	1	2	1	1	23	1	7	44	3	740.111111111111	607	793	504	800	918	1173	935	1100	1243	721	528	579	760	580	381	816	646	742	15883	0
PoCoRe_018_T1	18	20	1	235	2	T1	1	1	2	1	1	1	24	1		31	2	1577.5	1801	1887	1335	1936	1544	1689	1687	1559	1505	1883	1513	1659	1666	1712	1092	1585	1613	2064	17044	0
PoCoRe_019_T1	19	43	1	159	2	T1	2	1	1	1	1	1	27	1	1	20	1	591.222222222222	541	628	604	553	597	748	629	593	540	864	548	562	513	708	731	591	602	694	12441	0
PoCoRe_020_T1	20	24	1	232	2	T1	1	1	1	2	1	1	26	1	4	20	3	897.833333333333	800	1143	624	983	846	975	1107	1552	512	775	1011	1640	1112	687	458	764	776	1020	10244	0
PoCoRe_021_T1	21	57	1	282	2	T1	2	1	1	1	1	1	24	1	13	40	4	750.222222222222	704	1055	562	1152	802	880	1050	987	509	694	672	800	846	532	280	771	798	972	12799	0
PoCoRe_024_T1	24	61	1	251	2	T1	2	1	1	2	1	2	25	1	14	27	3	401.5	321	591	261	581	374	505	553	536	203	367	354	437	534	301	266	330	460	514	7317	0
PoCoRe_026_T1	26	45	1	278	2	T1	1	1	1	2	1	1	28	1	6	23	2	1305.72222222222	879	878	959	904	879	1059	857	788	900	1104	868	852	715	1137	749	1049	8606	1279	17111	0
PoCoRe_027_T1	27	53	1		2	T1	1	1	2	1	1	1	25	2	9	49	4	258.111111111111	233	355	229	282	275	348	364	361	185	237	229	253	277	225	179	252	258	333	6523	0
PoCoRe_030_T1	30	31	1	307	2	T1	1	2	1	2	1	2	28	1	5	27	4	1062.83333333333	994	952	1104	1000	970	1329	964	948	1069	1231	1228	1194	898	1312	1150	1140	1311	1441	15186	0
PoCoRe_031_T1	31	61	1	147	2	T1	1	1	2	1	1	1	26	2	19	40	4	704.055555555556	645	837	583	1965	684	794	808	803	546	623	615	636	755	383	238	619	898	824	18506	0
PoCoRe_032_T1	32	59	1	176	2	T1	1	1	2	2	1	2	29	1	3	19	2	1542.88888888889	1989	2077	1364	1855	1530	1854	1801	1626	1375	1745	1413	1458	2181	1094	906	1404	1767	1697	19956	0
PoCoRe_034_T1	34	64	1	256	2	T1	1	1	2	1	1	1	21	2	10	17	2	1066.38888888889	1055	1353	770	1218	1067	1183	1300	1135	689	2258	1009	1080	1187	1107	673	914	745	1222	1655	0
PoCoRe_035_T1	35	41	1	192	2	T1	2	1	2	2	1	3	28	1	7	46	4	1152.05555555556	1016	1415	1293	1054	1186	1654	1359	1371	1086	1049	990	1032	1115	1182	1724	1125	1093	1286	13955	0
PoCoRe_036_T1	36	50	1	162	2	T1	2	1	1	2	1	2	25	1	14	27	3	531	519	803	575	593	573	848	721	617	379	425	438	505	587	383	633	513	415	606	17197	0
PoCoRe_037_T1	37	27	1	189	2	T1	2	1	1	2	1	2	30	2	7	43	3	569.333333333333	523	470	570	517	518	704	474	486	549	657	549	482	482	674	535	520	625	1483	10621	0
PoCoRe_038_T1	38	39	1	181	2	T1	1	1	2	1	1	1	19	1	5	36	4	1538.05555555556	1414	1960	1196	1731	1671	1720	1967	1617	1308	1354	1369	1566	1666	1202	677	1334	1105	4024	17071	0
PoCoRe_040_T1	40	60	1	207	2	T1	2	2	1	2	1	3	25	1	5	24	4	776.722222222222	890	903	578	863	721	1056	854	917	590	901	716	782	769	782	469	738	1009	1021	16438	0
PoCoRe_043_T1	43	37	1	200	2	T1	1	1	1	2	1	1	26	1	3	29	3	1033.72222222222	1089	1082	938	1159	1005	1203	979	1054	884	1192	994	881	1048	769	525	982	2344	1417	21389	0
PoCoRe_045_T1	45	41	1	190	2	T1	2	2	1	2	1	3	27	1	5	25	3	854.666666666667	885	1029	795	953	934	1091	901	936	710	972	895	874	841	799	514	897	1078	1075	20934	0
PoCoRe_046_T1	46	58	1	209	2	T1	1	1	2	1	1	1	22	1	7	17	2	397.277777777778	412	508	348	414	417	569	475	604	385	407	357	347	451	270	207	396	458	474	16784	0
PoCoRe_049_T1	49	41	1	254	2	T1	2	1	1	2	1	2	21	2	16	38	3	259.666666666667	191	236	175	184	208	240	267	442	141	184	176	190	185	441	137	172	915	365	19026	0
PoCoRe_053_T1	53	58	1	238	2	T1	2	1	1	2	1	2	27	1	20	49	4	287.388888888889	269	404	290	343	342	443	345	348	227	289	291	255	314	195	183	264	315	346	21154	0
PoCoRe_055_T1	55	57	1	227	2	T1	2	1	1	2	1	2	27	1	5	36	4	956.277777777778	996	1113	1004	993	1044	1303	1034	1010	936	1116	968	855	966	512	342	1146	1370	1509	20156	0
PoCoRe_057_T1	57	46	1	200	2	T1	1	1	1	2	1	1	26		12	33	3	470.055555555556	464	353	416	380	377	492	333	405	1093	507	599	409	324	475	299	910	558	483	11911	0
PoCoRe_058_T1	58	51	1	202	2	T1	2	1	1	2	1	2	28	1	6	30	3	162.055555555556	149	188	116	231	140	183	168	154	214	183	115	129	149	205	147	186	159	217	7242	0
PoCoRe_059_T1	59	82	1	270	2	T1	2	1	1	2	1	2	28	1	4	25	3	701.777777777778	798	990	702	918	787	1032	859	847	546	691	647	653	812	388	244	708	762	950	18398	0
PoCoRe_060_T1	60	55	1	234	2	T1	1	1	1	1	1	0	30	1	3	19	2	305.277777777778	300	468	289	375	322	420	393	368	228	270	264	295	342	219	217	292	309	413	16877	0
PoCoRe_065_T1	65	27	1		2	T1	2	1	1	1	1	1						836.666666666667	1237	973	720	886	787	1028	880	1108	696	1309	709	742	813	642	346	772	1164	968	20337	0
PoCoRe_067_T1	67	48	1	253	2	T1	1	1	1	2	1	1	27	1	5	27	3	592	644	777	635	673	685	871	745	720	614	636	600	537	624	251	123	644	745	767	17431	0
PoCoRe_069_T1	69	56	1	291	2	T1	2	1	1	1	1	1	27	1	7	33	4	396.833333333333	406	510	398	417	458	560	463	459	380	406	376	352	454	231	146	434	547	544	16079	0
PoCoRe_071_T1	71	68	1	239	2	T1	2	1	1	1	1	1	24	1	6	28	3	312.944444444444	326	451	300	339	346	450	383	392	249	315	269	261	315	146	116	297	568	410	12686	0
PoCoRe_078_T1	78	23	1	220	2	T1	1	1	2	2	1	2	29	1	5	32	3	964.888888888889	822	984	1030	937	952	1255	1057	840	1086	1048	1284	958	1151	919	756	948	1147	1224	16638	0
PoCoRe_084_T1	84	56	1	248	2	T1	1	2	1	2	1	2	29	1	3	27	3	859.277777777778	530	758	558	663	688	717	720	752	419	447	571	563	534	1526	956	797	2095	2731	9739	0
PoCoRe_097_T1	97	61	1	283	2	T1	2	1	1	2	1	2	26		13	35	3	426.722222222222	451	587	416	475	482	591	545	604	371	426	381	388	454	296	225	425	426	554	13346	0
PoCoRe_121_T1	121	58	1	145	2	T1	1	1	1	2	1	1	23		2	30	3	141.722222222222	108	151	84	101	105	170	136	137	112	112	74	94	113	204	207	186	234	307	6633	0
PoCoRe_126_T1	126	33	1		2	T1	2	1	1	2	1	2						219.111111111111	172	251	178	187	197	265	225	210	150	780	177	175	209	159	127	169	271	220	12181	0
PoCoRe_129_T1	129	51	1		2	T1	1	1	2	2	1	2						576.055555555556	509	723	425	614	569	669	693	644	437	486	475	601	619	974	445	548	554	809	15047	0
PoCoRe_130_T1	130	52	1		2	T1	2	1	2	2	1	3						740.722222222222	786	918	683	760	754	954	943	1402	651	780	683	640	759	492	318	747	848	898	15713	0
PoCoRe_148_T1	148	57	1	283	2	T1	2	1	2	1	1	2						357.055555555556	308	454	275	362	366	498	403	385	277	348	571	356	372	181	149	286	541	570	14073	0
PoCoRe_003_T0	3	40	1	137	1	T0	2	2	1	1	1	2	29	1	12	35	3	2653.33333333333	2343	1850	2398	7363	2065	2602	2459	2190	2351	2840	2410	2135	1779	2953	2281	2365	2529	5245	17311	1
PoCoRe_004_T0	4	49	1	170	1	T0	1	2	2	2	1	3	26	1	2	28	3	662.222222222222	639	968	603	832	615	852	805	764	516	1236	781	561	635	270	223	649	677	897	18746	1
PoCoRe_005_T0	5	56	1	50	1	T0	1	1	1	2	1	1	26	1	1	34	4	1615.83333333333	1609	2412	1135	2080	1770	1936	2282	1974	915	1455	1441	1879	2020	1556	780	1554	1315	2107	18232	1
PoCoRe_007_T0	7	24	1	85	1	T0	1	1	1	2	2	2	27	1	4	27	3	1099.22222222222	1232	932	1292	1136	965	1229	906	910	1165	1357	1232	1111	844	1636	1042	1153	1362	1574	17811	1
PoCoRe_008_T0	8	57	1	172	1	T0	1	1	1	2	1	1	29	1	3	37	3	940	978	1308	1145	966	1008	1242	1148	1035	837	871	780	851	924	652	1265	942	1074	1039	14624	1
PoCoRe_009_T0	9	80	1	113	1	T0	1	1	1	2	1	1		1	4	32	4	1037.11111111111	1177	1302	1041	1000	1007	1325	1298	1082	844	845	815	1009	1081	915	1618	989	1181	1180	5006	1
PoCoRe_016_T0	16	38	1	152	1	T0	1	1	1	2	1	1	26	1	11	45	3	853.444444444444	740	940	598	942	1044	1199	1119	1304	1480	827	578	667	851	663	473	958	754	823	18852	1
PoCoRe_018_T0	18	20	1	142	1	T0	1	1	2	1	1	1	27	1	14	35	3	1386	1587	1692	1204	1708	1358	1542	1535	1372	1263	1673	1361	1464	1493	1442	941	1347	1375	1795	16340	1
PoCoRe_019_T0	19	43	1	66	1	T0	2	1	1	1	1	1		1	3	37	3	565.444444444444	517	601	561	540	587	699	595	565	502	852	540	547	495	694	605	576	589	674	12619	1
PoCoRe_020_T0	20	24	1	134	1	T0	1	1	1	2	1	1	27	1	7	21	3	775	667	932	565	819	725	828	922	1343	469	689	921	1510	941	598	381	660	686	859	10318	1
PoCoRe_021_T0	21	57	1	119	1	T0	2	1	1	1	1	1	20	2	21	50	3	887.888888888889	831	1270	678	1486	926	999	1252	1148	601	842	744	929	970	638	353	899	958	1136	17217	1
PoCoRe_024_T0	24	61	1	144	1	T0	2	1	1	2	1	2	26	1	10	33	3	473.944444444444	391	751	303	667	455	589	684	642	232	432	401	542	625	357	295	398	456	614	7424	1
PoCoRe_026_T0	26	45	1	131	1	T0	1	1	1	2	1	1	28	1	12	28	3	1200.22222222222	764	791	855	801	793	960	782	723	767	1003	792	761	666	1017	714	956	8138	1176	17512	1
PoCoRe_027_T0	27	53	1	69	1	T0	1	1	2	1	1	1	25	2	10	39	4	274.222222222222	252	405	240	295	284	376	399	370	203	250	244	267	286	234	187	264	278	342	7473	1
PoCoRe_030_T0	30	31	1	151	1	T0	1	2	1	2	1	2	28	1		32	4	1232.11111111111	1165	1150	1375	1161	1177	1558	1141	1090	1249	1408	1404	1301	1056	1422	1435	1311	1546	1604	17939	1
PoCoRe_031_T0	31	61	1	51	1	T0	1	1	2	1	1	1	29	1	11	33	4	671	602	812	553	1966	629	780	759	715	558	589	565	587	704	361	222	594	849	786	18761	1
PoCoRe_032_T0	32	59	1	76	1	T0	1	1	2	2	1	2	30	1	6	39	3	1321.77777777778	1444	1726	1235	1549	1373	1713	1636	1481	1198	1328	1301	1269	1484	953	804	1295	1692	1546	20739	1
PoCoRe_034_T0	34	64	1	116	1	T0	1	1	2	1	1	1	22	1	12	33	3	1207.77777777778	1205	1585	874	1430	1228	1348	1539	1348	741	2334	1151	1244	1385	1228	720	1054	820	1380	1874	1
PoCoRe_035_T0	35	41	1	71	1	T0	2	1	2	2	1	3	22	1	10	40	4	1197.77777777778	1066	1525	1366	1072	1225	1685	1424	1304	1168	1065	1038	1066	1118	1254	1846	1176	1181	1347	15074	1
PoCoRe_036_T0	36	50	1	69	1	T0	2	1	1	2	1	2	26	1	9	34	3	582.166666666667	559	887	590	681	624	903	804	666	382	467	479	572	654	426	653	562	453	707	18176	1
PoCoRe_037_T0	37	27	1	89	1	T0	2	1	1	2	1	2	29	1	7	38	3	611.277777777778	496	529	597	557	560	825	517	594	573	650	575	520	518	758	591	572	642	1526	7109	1
PoCoRe_038_T0	38	39	1	81	1	T0	1	1	2	1	1	1	15	1	8	39	4	1627.5	1524	2121	1253	1862	1723	1821	2083	1724	1357	1428	1479	1665	1808	1237	720	1412	1157	4174	17856	1
PoCoRe_040_T0	40	60	1	121	1	T0	2	2	1	2	1	3	25	1	4	33	4	635.388888888889	673	707	535	673	610	828	704	769	529	695	594	639	638	633	434	618	877	816	15977	1
PoCoRe_043_T0	43	37	1	114	1	T0	1	1	1	2	1	1	25	1	6	39	3	940.444444444444	1047	1005	862	1012	931	1136	936	1000	803	1062	942	788	939	668	448	910	2001	1300	22277	1
PoCoRe_045_T0	45	41	1	111	1	T0	2	2	1	2	1	3	25	1	4	37	4	949.777777777778	970	1159	847	1105	1080	1208	1064	1059	724	1024	954	978	971	864	546	982	1202	1206	21946	1
PoCoRe_046_T0	46	58	1	102	1	T0	1	1	2	1	1	1	21	1	12	21	3	560.888888888889	533	723	500	577	609	827	677	825	528	546	527	513	637	375	292	556	658	693	20212	1
PoCoRe_049_T0	49	41	1	100	1	T0	2	1	1	2	1	2	22	1	16	37	3	325.444444444444	243	334	217	241	283	351	353	554	183	233	226	257	257	533	169	218	938	485	18898	1
PoCoRe_053_T0	53	58	1	135	1	T0	2	1	1	2	1	2	26	1	19	50	4	248.333333333333	228	353	235	318	276	400	312	316	176	222	239	190	272	188	168	243	263	306	21275	1
PoCoRe_055_T0	55	57	1	136	1	T0	2	1	1	2	1	2	26	1	9	39	4	931.166666666667	941	1132	908	1004	1027	1286	1058	961	857	1066	924	804	947	526	345	1095	1347	1441	21117	1
PoCoRe_057_T0	57	46	1	95	1	T0	1	1	1	2	1	1	26		5	16	4	610.222222222222	608	470	562	520	499	722	461	573	1151	673	765	513	443	666	431	1064	764	661	13083	1
PoCoRe_058_T0	58	51	1	90	1	T0	2	1	1	2	1	2	28	1	4	33	3	171.333333333333	142	222	131	233	150	200	196	169	218	183	129	133	162	216	158	189	160	224	7456	1
PoCoRe_059_T0	59	82	1	170	1	T0	2	1	1	2	1	2	26	2	4	33	3	733.722222222222	800	1040	683	951	819	1139	904	891	546	733	664	694	824	407	269	765	781	980	18413	1
PoCoRe_060_T0	60	55	1	129	1	T0	1	1	1	1	1	0	27	1	11	27	2	359.722222222222	368	542	338	427	372	482	468	422	263	327	304	345	401	271	305	343	358	477	18335	1
PoCoRe_065_T0	65	27	1	128	1	T0	2	1	1	1	1	1	29	1	1	12	3	737.166666666667	1071	886	628	781	696	909	765	1001	629	1141	631	629	708	553	282	700	1015	872	19749	1
PoCoRe_067_T0	67	48	1	155	1	T0	1	1	1	2	1	1	28	1	1	29	3	583.944444444444	607	780	596	647	670	863	737	697	614	619	570	517	645	261	136	636	736	776	19698	1
PoCoRe_069_T0	69	56	1	156	1	T0	2	1	1	1	1	1	26	1	10	31	3	523.944444444444	512	667	493	533	549	676	606	597	473	502	455	436	539	412	288	596	813	777	16501	1
PoCoRe_071_T0	71	68	1	146	1	T0	2	1	1	1	1	1	23	2	19	33	3	393.833333333333	380	547	352	402	415	580	470	467	290	376	316	334	404	243	170	351	841	503	13828	1
PoCoRe_078_T0	78	23	1	141	1	T0	1	1	2	2	1	2	27	1	4	26	3	1052.27777777778	918	1121	1077	1020	1082	1406	1187	945	1150	1091	1393	1038	1197	959	796	1056	1231	1351	16766	1
PoCoRe_084_T0	84	56	1	169	1	T0	1	2	1	2	1	2	25	1	1	28	4	768.722222222222	474	683	505	645	601	702	739	848	414	426	467	555	505	1286	884	739	1669	2200	9138	1
PoCoRe_097_T0	97	61	1	176	1	T0	2	1	1	2	1	2	23	1		38	4	697.166666666667	705	977	570	801	722	929	944	956	551	703	591	696	788	589	389	692	593	923	11702	1
PoCoRe_121_T0	121	58	1	49	1	T0	1	1	1	2	1	1	27	1	6	27	4	215.277777777778	218	268	127	189	179	329	243	277	245	211	124	170	213	203	203	244	241	318	7068	1
PoCoRe_126_T0	126	33	1	146	1	T0	2	1	1	2	1	2	29	1	8	35	3	270.611111111111	230	303	206	224	262	341	270	268	168	876	205	202	245	219	153	192	434	279	13353	1
PoCoRe_129_T0	129	51	1	66	1	T0	1	1	2	2	1	2	27			36	3	687.055555555556	600	877	487	725	684	799	877	778	558	584	577	739	774	1019	514	664	659	939	12624	1
PoCoRe_130_T0	130	52	1	85	1	T0	2	1	2	2	1	3	29	1	10	10	3	1126.22222222222	1211	1336	926	1124	1131	1316	1521	2550	931	1102	935	960	1167	842	536	1096	1212	1302	17718	1
PoCoRe_148_T0	148	57	1	109	1	T0	2	1	2	1	1	2	28		0	25	3	462.944444444444	418	562	359	478	446	662	513	524	343	439	680	439	480	250	193	379	802	725	15015	1
NoLoCo_78	781	39	1	143	3	NoLoCo													1022	1357	877	1197	1090	1358	1316	1222	788	977	947	1071	1150	680	481	1024	3793	1304	16867	1
NoLoCo_77	771	62	1	109	3	NoLoCo												513.166666666667	1246	990	302	1500	243	248	292	289	255	990	325	277	591	487	210	322	557	415	4042	1
NoLoCo_76	761	61	1	114	3	NoLoCo												280.055555555556	233	288	239	161	198	293	282	641	402	209	144	183	180	218	659	322	403	225	3406	1
NoLoCo_70	701	63	1	162	3	NoLoCo												659.055555555556	768	859	675	773	709	880	790	726	592	713	613	649	661	384	229	733	814	970	14745	1
NoLoCo_69	691	36	1	141	3	NoLoCo												1008.88888888889	783	854	716	805	742	907	815	730	2186	902	820	833	712	801	577	1068	815	3810	15661	1
NoLoCo_64	641	54	1	148	3	NoLoCo												742.388888888889	672	926	814	657	757	982	908	993	940	631	567	587	686	517	906	1016	767	851	18385	1
NoLoCo_63	631	40	1	123	3	NoLoCo												777.555555555556	1944	804	571	689	608	806	1063	1206	508	1068	525	520	718	648	384	609	1082	814	18250	1
NoLoCo_61	611	29	1	136	3	NoLoCo												584.777777777778	419	482	480	428	422	546	914	1226	419	485	458	438	391	1244	547	552	772	783	13809	1
NoLoCo_60	601	62	1	177	3	NoLoCo												541.055555555556	486	669	396	532	459	576	651	632	956	445	420	786	509	511	369	757	342	639	5192	1
NoLoCo_59	591	52	1	131	3	NoLoCo												666.388888888889	686	893	683	758	785	949	841	831	587	677	671	621	683	399	299	659	784	872	21182	1
NoLoCo_57	571	29	1	186	3	NoLoCo												1734	1914	1200	1918	1896	1474	2004	1209	1446	1929	2316	2108	1762	1261	2413	1472	1921	2125	2762	21002	1
NoLoCo_55	551	53	1	148	3	NoLoCo												524.222222222222	626	751	415	829	461	607	452	559	348	1020	450	371	981	289	198	425	454	615	25374	1
NoLoCo_52	521	40	1	160	3	NoLoCo												1260	1535	1683	1166	1491	1345	1676	1548	1436	953	1245	1183	1241	1441	870	629	1248	1545	1611	18819	1
NoLoCo_46	461	58	1	144	3	NoLoCo												731.055555555556	730	824	832	751	842	1050	837	783	776	789	753	652	709	601	544	740	880	898	20483	1
NoLoCo_44	441	57	1	131	3	NoLoCo												947.166666666667	680	976	657	939	774	877	913	799	366	532	598	688	733	1616	1441	1298	1903	1916	13489	1
NoLoCo_43	431	66	1	249	3	NoLoCo												692	726	771	627	792	924	1425	1071	768	451	615	635	578	706	636	487	616	548	707	19873	1
NoLoCo_40	401	68	1	127	3	NoLoCo												292.388888888889	464	406	243	367	291	286	427	532	145	397	229	258	308	216	214	223	194	306	4848	1
NoLoCo_37	371	60	1	135	3	NoLoCo												372.444444444444	314	460	351	299	344	456	379	430	243	337	238	221	324	513	677	422	466	581	18862	1
NoLoCo_30	301	39	1	142	3	NoLoCo												659.611111111111	578	783	869	618	738	986	765	685	802	582	556	585	613	505	994	658	751	674	19872	1
NoLoCo_26	261	56	1	142	3	NoLoCo												1596.22222222222	1644	2322	1235	1976	1699	1989	2228	2044	1028	1460	1480	1715	1971	1245	1218	1500	1140	2073	21348	1
NoLoCo_24	241	60	1	143	3	NoLoCo												734.277777777778	621	919	796	713	664	1160	893	706	609	629	537	658	612	619	1098	724	454	1601	1078	1
NoLoCo_23	231	49	1		3	NoLoCo												722	829	966	934	902	820	1079	814	938	607	693	654	562	664	424	282	740	942	1080	16664	1
NoLoCo_15	151	31	1	147	3	NoLoCo												280.444444444444	223	334	319	246	279	369	343	425	341	225	186	246	220	274	545	263	269	260	3993	1
NoLoCo_14	141	54	1		3	NoLoCo												578	1158	589	380	1226	425	530	459	459	389	1510	380	357	471	317	272	453	906	503	18154	1
NoLoCo_13	131	47	1	151	3	NoLoCo												430.111111111111	936	755	873	396	514	504	351	507	283	427	236	236	341	308	267	348	842	491	16796	1
NoLoCo_11	111	30	1	154	3	NoLoCo												1219.55555555556	984	1460	1136	1162	1248	1586	1496	1375	1235	1098	1285	1180	1264	1303	1697	1194	1124	1261	17257	1
NoLoCo_09	911	59	1		3	NoLoCo												482.055555555556	510	587	416	514	516	677	548	592	554	540	473	437	516	417	216	546	464	570	18271	1
NoLoCo_08	811	37	1	155	3	NoLoCo												885.666666666667	931	1366	638	1111	895	1139	1284	1158	467	804	829	986	1244	689	416	816	684	1123	14202	1
NoLoCo_07	711	64	1	134	3	NoLoCo												210.333333333333	170	249	324	335	413	580	286	225	130	150	136	147	197	120	146	158	150	194	8291	1
NoLoCo_03	311	63	1	146	3	NoLoCo												1476	1509	1918	1283	1720	1548	1747	1871	1716	1661	1409	1482	1552	1715	1427	978	1396	1248	1671	5104	1
	3		2	216	2	T1	2	2	1	1	1	2	30	1	14	20	1																					0
	4		2	256	2	T1	1	2	2	2	1	3	24	1	1	38	4																					0
	5		2	143	2	T1	1	1	1	2	1	1	22	1	7	32	3																					0
	7		2	178	2	T1	1	1	1	2	2	2	25	1	1	16	3																					0
	8		2	258	2	T1	1	1	1	2	1	1	29	1	6	37	2																					0
	9		2	240	2	T1	1	1	1	2	1	1	22	1	5	28	4																					0
	16		2	243	2	T1	1	1	1	2	1	1	23	1	7	44	3																					0
	18		2	235	2	T1	1	1	2	1	1	1	24	1		31	2																					0
	19		2	159	2	T1	2	1	1	1	1	1	27	1	1	20	1																					0
	20		2	232	2	T1	1	1	1	2	1	1	26	1	4	20	3																					0
	21		2	282	2	T1	2	1	1	1	1	1	24	1	13	40	4																					0
	24		2	251	2	T1	2	1	1	2	1	2	25	1	14	27	3																					0
	26		2	278	2	T1	1	1	1	2	1	1	28	1	6	23	2																					0
	27		2		2	T1	1	1	2	1	1	1	25	2	9	49	4																					0
	30		2	307	2	T1	1	2	1	2	1	2	28	1	5	27	4																					0
	31		2	147	2	T1	1	1	2	1	1	1	26	2	19	40	4																					0
	32		2	176	2	T1	1	1	2	2	1	2	29	1	3	19	2																					0
	34		2	256	2	T1	1	1	2	1	1	1	21	2	10	17	2																					0
	35		2	192	2	T1	2	1	2	2	1	3	28	1	7	46	4																					0
	36		2	162	2	T1	2	1	1	2	1	2	25	1	14	27	3																					0
	37		2	189	2	T1	2	1	1	2	1	2	30	2	7	43	3																					0
	38		2	181	2	T1	1	1	2	1	1	1	19	1	5	36	4																					0
	40		2	207	2	T1	2	2	1	2	1	3	25	1	5	24	4																					0
	43		2	200	2	T1	1	1	1	2	1	1	26	1	3	29	3																					0
	45		2	190	2	T1	2	2	1	2	1	3	27	1	5	25	3																					0
	46		2	209	2	T1	1	1	2	1	1	1	22	1	7	17	2																					0
	49		2	254	2	T1	2	1	1	2	1	2	21	2	16	38	3																					0
	53		2	238	2	T1	2	1	1	2	1	2	27	1	20	49	4																					0
	55		2	227	2	T1	2	1	1	2	1	2	27	1	5	36	4																					0
	57		2	200	2	T1	1	1	1	2	1	1	26		12	33	3																					0
	58		2	202	2	T1	2	1	1	2	1	2	28	1	6	30	3																					0
	59		2	270	2	T1	2	1	1	2	1	2	28	1	4	25	3																					0
	60		2	234	2	T1	1	1	1	1	1	0	30	1	3	19	2																					0
	65		2		2	T1	2	1	1	1	1	1																										0
	67		2	253	2	T1	1	1	1	2	1	1	27	1	5	27	3																					0
	69		2	291	2	T1	2	1	1	1	1	1	27	1	7	33	4																					0
	71		2	239	2	T1	2	1	1	1	1	1	24	1	6	28	3																					0
	78		2	220	2	T1	1	1	2	2	1	2	29	1	5	32	3																					0
	84		2	248	2	T1	1	2	1	2	1	2	29	1	3	27	3																					0
	97		2	283	2	T1	2	1	1	2	1	2	26		13	35	3																					0
	121		2	145	2	T1	1	1	1	2	1	1	23		2	30	3																					0
	126		2		2	T1	2	1	1	2	1	2																										0
	129		2		2	T1	1	1	2	2	1	2																										0
	130		2		2	T1	2	1	2	2	1	3																										0
	148		2	283	2	T1	2	1	2	1	1	2																										0
	3		2	137	1	T0	2	2	1	1	1	2	29	1	12	35	3																					1
	4		2	170	1	T0	1	2	2	2	1	3	26	1	2	28	3																					1
	5		2	50	1	T0	1	1	1	2	1	1	26	1	1	34	4																					1
	7		2	85	1	T0	1	1	1	2	2	2	27	1	4	27	3																					1
	8		2	172	1	T0	1	1	1	2	1	1	29	1	3	37	3																					1
	9		2	113	1	T0	1	1	1	2	1	1		1	4	32	4																					1
	16		2	152	1	T0	1	1	1	2	1	1	26	1	11	45	3																					1
	18		2	142	1	T0	1	1	2	1	1	1	27	1	14	35	3																					1
	19		2	66	1	T0	2	1	1	1	1	1		1	3	37	3																					1
	20		2	134	1	T0	1	1	1	2	1	1	27	1	7	21	3																					1
	21		2	119	1	T0	2	1	1	1	1	1	20	2	21	50	3																					1
	24		2	144	1	T0	2	1	1	2	1	2	26	1	10	33	3																					1
	26		2	131	1	T0	1	1	1	2	1	1	28	1	12	28	3																					1
	27		2	69	1	T0	1	1	2	1	1	1	25	2	10	39	4																					1
	30		2	151	1	T0	1	2	1	2	1	2	28	1		32	4																					1
	31		2	51	1	T0	1	1	2	1	1	1	29	1	11	33	4																					1
	32		2	76	1	T0	1	1	2	2	1	2	30	1	6	39	3																					1
	34		2	116	1	T0	1	1	2	1	1	1	22	1	12	33	3																					1
	35		2	71	1	T0	2	1	2	2	1	3	22	1	10	40	4																					1
	36		2	69	1	T0	2	1	1	2	1	2	26	1	9	34	3																					1
	37		2	89	1	T0	2	1	1	2	1	2	29	1	7	38	3																					1
	38		2	81	1	T0	1	1	2	1	1	1	15	1	8	39	4																					1
	40		2	121	1	T0	2	2	1	2	1	3	25	1	4	33	4																					1
	43		2	114	1	T0	1	1	1	2	1	1	25	1	6	39	3																					1
	45		2	111	1	T0	2	2	1	2	1	3	25	1	4	37	4																					1
	46		2	102	1	T0	1	1	2	1	1	1	21	1	12	21	3																					1
	49		2	100	1	T0	2	1	1	2	1	2	22	1	16	37	3																					1
	53		2	135	1	T0	2	1	1	2	1	2	26	1	19	50	4																					1
	55		2	136	1	T0	2	1	1	2	1	2	26	1	9	39	4																					1
	57		2	95	1	T0	1	1	1	2	1	1	26		5	16	4																					1
	58		2	90	1	T0	2	1	1	2	1	2	28	1	4	33	3																					1
	59		2	170	1	T0	2	1	1	2	1	2	26	2	4	33	3																					1
	60		2	129	1	T0	1	1	1	1	1	0	27	1	11	27	2																					1
	65		2	128	1	T0	2	1	1	1	1	1	29	1	1	12	3																					1
	67		2	155	1	T0	1	1	1	2	1	1	28	1	1	29	3																					1
	69		2	156	1	T0	2	1	1	1	1	1	26	1	10	31	3																					1
	71		2	146	1	T0	2	1	1	1	1	1	23	2	19	33	3																					1
	78		2	141	1	T0	1	1	2	2	1	2	27	1	4	26	3																					1
	84		2	169	1	T0	1	2	1	2	1	2	25	1	1	28	4																					1
	97		2	176	1	T0	2	1	1	2	1	2	23	1		38	4																					1
	121		2	49	1	T0	1	1	1	2	1	1	27	1	6	27	4																					1
	126		2	146	1	T0	2	1	1	2	1	2	29	1	8	35	3																					1
	129		2	66	1	T0	1	1	2	2	1	2	27			36	3																					1
	130		2	85	1	T0	2	1	2	2	1	3	29	1	10	10	3																					1
	148		2	109	1	T0	2	1	2	1	1	2	28		0	25	3																					1
	781		2	143	3	NoLoCo																																1
	771		2	109	3	NoLoCo																																1
	761		2	114	3	NoLoCo																																1
	701		2	162	3	NoLoCo																																1
	691		2	141	3	NoLoCo																																1
	641		2	148	3	NoLoCo																																1
	631		2	123	3	NoLoCo																																1
	611		2	136	3	NoLoCo																																1
	601		2	177	3	NoLoCo																																1
	591		2	131	3	NoLoCo																																1
	571		2	186	3	NoLoCo																																1
	551		2	148	3	NoLoCo																																1
	521		2	160	3	NoLoCo																																1
	461		2	144	3	NoLoCo																																1
	441		2	131	3	NoLoCo																																1
	431		2	249	3	NoLoCo																																1
	401		2	127	3	NoLoCo																																1
	371		2	135	3	NoLoCo																																1
	301		2	142	3	NoLoCo																																1
	261		2	142	3	NoLoCo																																1
	241		2	143	3	NoLoCo																																1
	231		2		3	NoLoCo																																1
	151		2	147	3	NoLoCo																																1
	141		2		3	NoLoCo																																1
	131		2	151	3	NoLoCo																																1
	111		2	154	3	NoLoCo																																1
	911		2		3	NoLoCo																																1
	811		2	155	3	NoLoCo																																1
	711		2	134	3	NoLoCo																																1
	311		2	146	3	NoLoCo																																1
	3		3	216	2	T1	2	2	1	1	1	2	30	1	14	20	1																					0
	4		3	256	2	T1	1	2	2	2	1	3	24	1	1	38	4																					0
	5		3	143	2	T1	1	1	1	2	1	1	22	1	7	32	3																					0
	7		3	178	2	T1	1	1	1	2	2	2	25	1	1	16	3																					0
	8		3	258	2	T1	1	1	1	2	1	1	29	1	6	37	2																					0
	9		3	240	2	T1	1	1	1	2	1	1	22	1	5	28	4																					0
	16		3	243	2	T1	1	1	1	2	1	1	23	1	7	44	3																					0
	18		3	235	2	T1	1	1	2	1	1	1	24	1		31	2																					0
	19		3	159	2	T1	2	1	1	1	1	1	27	1	1	20	1																					0
	20		3	232	2	T1	1	1	1	2	1	1	26	1	4	20	3																					0
	21		3	282	2	T1	2	1	1	1	1	1	24	1	13	40	4																					0
	24		3	251	2	T1	2	1	1	2	1	2	25	1	14	27	3																					0
	26		3	278	2	T1	1	1	1	2	1	1	28	1	6	23	2																					0
	27		3		2	T1	1	1	2	1	1	1	25	2	9	49	4																					0
	30		3	307	2	T1	1	2	1	2	1	2	28	1	5	27	4																					0
	31		3	147	2	T1	1	1	2	1	1	1	26	2	19	40	4																					0
	32		3	176	2	T1	1	1	2	2	1	2	29	1	3	19	2																					0
	34		3	256	2	T1	1	1	2	1	1	1	21	2	10	17	2																					0
	35		3	192	2	T1	2	1	2	2	1	3	28	1	7	46	4																					0
	36		3	162	2	T1	2	1	1	2	1	2	25	1	14	27	3																					0
	37		3	189	2	T1	2	1	1	2	1	2	30	2	7	43	3																					0
	38		3	181	2	T1	1	1	2	1	1	1	19	1	5	36	4																					0
	40		3	207	2	T1	2	2	1	2	1	3	25	1	5	24	4																					0
	43		3	200	2	T1	1	1	1	2	1	1	26	1	3	29	3																					0
	45		3	190	2	T1	2	2	1	2	1	3	27	1	5	25	3																					0
	46		3	209	2	T1	1	1	2	1	1	1	22	1	7	17	2																					0
	49		3	254	2	T1	2	1	1	2	1	2	21	2	16	38	3																					0
	53		3	238	2	T1	2	1	1	2	1	2	27	1	20	49	4																					0
	55		3	227	2	T1	2	1	1	2	1	2	27	1	5	36	4																					0
	57		3	200	2	T1	1	1	1	2	1	1	26		12	33	3																					0
	58		3	202	2	T1	2	1	1	2	1	2	28	1	6	30	3																					0
	59		3	270	2	T1	2	1	1	2	1	2	28	1	4	25	3																					0
	60		3	234	2	T1	1	1	1	1	1	0	30	1	3	19	2																					0
	65		3		2	T1	2	1	1	1	1	1																										0
	67		3	253	2	T1	1	1	1	2	1	1	27	1	5	27	3																					0
	69		3	291	2	T1	2	1	1	1	1	1	27	1	7	33	4																					0
	71		3	239	2	T1	2	1	1	1	1	1	24	1	6	28	3																					0
	78		3	220	2	T1	1	1	2	2	1	2	29	1	5	32	3																					0
	84		3	248	2	T1	1	2	1	2	1	2	29	1	3	27	3																					0
	97		3	283	2	T1	2	1	1	2	1	2	26		13	35	3																					0
	121		3	145	2	T1	1	1	1	2	1	1	23		2	30	3																					0
	126		3		2	T1	2	1	1	2	1	2																										0
	129		3		2	T1	1	1	2	2	1	2																										0
	130		3		2	T1	2	1	2	2	1	3																										0
	148		3	283	2	T1	2	1	2	1	1	2																										0
	3		3	137	1	T0	2	2	1	1	1	2	29	1	12	35	3																					1
	4		3	170	1	T0	1	2	2	2	1	3	26	1	2	28	3																					1
	5		3	50	1	T0	1	1	1	2	1	1	26	1	1	34	4																					1
	7		3	85	1	T0	1	1	1	2	2	2	27	1	4	27	3																					1
	8		3	172	1	T0	1	1	1	2	1	1	29	1	3	37	3																					1
	9		3	113	1	T0	1	1	1	2	1	1		1	4	32	4																					1
	16		3	152	1	T0	1	1	1	2	1	1	26	1	11	45	3																					1
	18		3	142	1	T0	1	1	2	1	1	1	27	1	14	35	3																					1
	19		3	66	1	T0	2	1	1	1	1	1		1	3	37	3																					1
	20		3	134	1	T0	1	1	1	2	1	1	27	1	7	21	3																					1
	21		3	119	1	T0	2	1	1	1	1	1	20	2	21	50	3																					1
	24		3	144	1	T0	2	1	1	2	1	2	26	1	10	33	3																					1
	26		3	131	1	T0	1	1	1	2	1	1	28	1	12	28	3																					1
	27		3	69	1	T0	1	1	2	1	1	1	25	2	10	39	4																					1
	30		3	151	1	T0	1	2	1	2	1	2	28	1		32	4																					1
	31		3	51	1	T0	1	1	2	1	1	1	29	1	11	33	4																					1
	32		3	76	1	T0	1	1	2	2	1	2	30	1	6	39	3																					1
	34		3	116	1	T0	1	1	2	1	1	1	22	1	12	33	3																					1
	35		3	71	1	T0	2	1	2	2	1	3	22	1	10	40	4																					1
	36		3	69	1	T0	2	1	1	2	1	2	26	1	9	34	3																					1
	37		3	89	1	T0	2	1	1	2	1	2	29	1	7	38	3																					1
	38		3	81	1	T0	1	1	2	1	1	1	15	1	8	39	4																					1
	40		3	121	1	T0	2	2	1	2	1	3	25	1	4	33	4																					1
	43		3	114	1	T0	1	1	1	2	1	1	25	1	6	39	3																					1
	45		3	111	1	T0	2	2	1	2	1	3	25	1	4	37	4																					1
	46		3	102	1	T0	1	1	2	1	1	1	21	1	12	21	3																					1
	49		3	100	1	T0	2	1	1	2	1	2	22	1	16	37	3																					1
	53		3	135	1	T0	2	1	1	2	1	2	26	1	19	50	4																					1
	55		3	136	1	T0	2	1	1	2	1	2	26	1	9	39	4																					1
	57		3	95	1	T0	1	1	1	2	1	1	26		5	16	4																					1
	58		3	90	1	T0	2	1	1	2	1	2	28	1	4	33	3																					1
	59		3	170	1	T0	2	1	1	2	1	2	26	2	4	33	3																					1
	60		3	129	1	T0	1	1	1	1	1	0	27	1	11	27	2																					1
	65		3	128	1	T0	2	1	1	1	1	1	29	1	1	12	3																					1
	67		3	155	1	T0	1	1	1	2	1	1	28	1	1	29	3																					1
	69		3	156	1	T0	2	1	1	1	1	1	26	1	10	31	3																					1
	71		3	146	1	T0	2	1	1	1	1	1	23	2	19	33	3																					1
	78		3	141	1	T0	1	1	2	2	1	2	27	1	4	26	3																					1
	84		3	169	1	T0	1	2	1	2	1	2	25	1	1	28	4																					1
	97		3	176	1	T0	2	1	1	2	1	2	23	1		38	4																					1
	121		3	49	1	T0	1	1	1	2	1	1	27	1	6	27	4																					1
	126		3	146	1	T0	2	1	1	2	1	2	29	1	8	35	3																					1
	129		3	66	1	T0	1	1	2	2	1	2	27			36	3																					1
	130		3	85	1	T0	2	1	2	2	1	3	29	1	10	10	3																					1
	148		3	109	1	T0	2	1	2	1	1	2	28		0	25	3																					1
	781		3	143	3	NoLoCo																																1
	771		3	109	3	NoLoCo																																1
	761		3	114	3	NoLoCo																																1
	701		3	162	3	NoLoCo																																1
	691		3	141	3	NoLoCo																																1
	641		3	148	3	NoLoCo																																1
	631		3	123	3	NoLoCo																																1
	611		3	136	3	NoLoCo																																1
	601		3	177	3	NoLoCo																																1
	591		3	131	3	NoLoCo																																1
	571		3	186	3	NoLoCo																																1
	551		3	148	3	NoLoCo																																1
	521		3	160	3	NoLoCo																																1
	461		3	144	3	NoLoCo																																1
	441		3	131	3	NoLoCo																																1
	431		3	249	3	NoLoCo																																1
	401		3	127	3	NoLoCo																																1
	371		3	135	3	NoLoCo																																1
	301		3	142	3	NoLoCo																																1
	261		3	142	3	NoLoCo																																1
	241		3	143	3	NoLoCo																																1
	231		3		3	NoLoCo																																1
	151		3	147	3	NoLoCo																																1
	141		3		3	NoLoCo																																1
	131		3	151	3	NoLoCo																																1
	111		3	154	3	NoLoCo																																1
	911		3		3	NoLoCo																																1
	811		3	155	3	NoLoCo																																1
	711		3	134	3	NoLoCo																																1
	311		3	146	3	NoLoCo																																1
	3		4	216	2	T1	2	2	1	1	1	2	30	1	14	20	1																					0
	4		4	256	2	T1	1	2	2	2	1	3	24	1	1	38	4																					0
	5		4	143	2	T1	1	1	1	2	1	1	22	1	7	32	3																					0
	7		4	178	2	T1	1	1	1	2	2	2	25	1	1	16	3																					0
	8		4	258	2	T1	1	1	1	2	1	1	29	1	6	37	2																					0
	9		4	240	2	T1	1	1	1	2	1	1	22	1	5	28	4																					0
	16		4	243	2	T1	1	1	1	2	1	1	23	1	7	44	3																					0
	18		4	235	2	T1	1	1	2	1	1	1	24	1		31	2																					0
	19		4	159	2	T1	2	1	1	1	1	1	27	1	1	20	1																					0
	20		4	232	2	T1	1	1	1	2	1	1	26	1	4	20	3																					0
	21		4	282	2	T1	2	1	1	1	1	1	24	1	13	40	4																					0
	24		4	251	2	T1	2	1	1	2	1	2	25	1	14	27	3																					0
	26		4	278	2	T1	1	1	1	2	1	1	28	1	6	23	2																					0
	27		4		2	T1	1	1	2	1	1	1	25	2	9	49	4																					0
	30		4	307	2	T1	1	2	1	2	1	2	28	1	5	27	4																					0
	31		4	147	2	T1	1	1	2	1	1	1	26	2	19	40	4																					0
	32		4	176	2	T1	1	1	2	2	1	2	29	1	3	19	2																					0
	34		4	256	2	T1	1	1	2	1	1	1	21	2	10	17	2																					0
	35		4	192	2	T1	2	1	2	2	1	3	28	1	7	46	4																					0
	36		4	162	2	T1	2	1	1	2	1	2	25	1	14	27	3																					0
	37		4	189	2	T1	2	1	1	2	1	2	30	2	7	43	3																					0
	38		4	181	2	T1	1	1	2	1	1	1	19	1	5	36	4																					0
	40		4	207	2	T1	2	2	1	2	1	3	25	1	5	24	4																					0
	43		4	200	2	T1	1	1	1	2	1	1	26	1	3	29	3																					0
	45		4	190	2	T1	2	2	1	2	1	3	27	1	5	25	3																					0
	46		4	209	2	T1	1	1	2	1	1	1	22	1	7	17	2																					0
	49		4	254	2	T1	2	1	1	2	1	2	21	2	16	38	3																					0
	53		4	238	2	T1	2	1	1	2	1	2	27	1	20	49	4																					0
	55		4	227	2	T1	2	1	1	2	1	2	27	1	5	36	4																					0
	57		4	200	2	T1	1	1	1	2	1	1	26		12	33	3																					0
	58		4	202	2	T1	2	1	1	2	1	2	28	1	6	30	3																					0
	59		4	270	2	T1	2	1	1	2	1	2	28	1	4	25	3																					0
	60		4	234	2	T1	1	1	1	1	1	0	30	1	3	19	2																					0
	65		4		2	T1	2	1	1	1	1	1																										0
	67		4	253	2	T1	1	1	1	2	1	1	27	1	5	27	3																					0
	69		4	291	2	T1	2	1	1	1	1	1	27	1	7	33	4																					0
	71		4	239	2	T1	2	1	1	1	1	1	24	1	6	28	3																					0
	78		4	220	2	T1	1	1	2	2	1	2	29	1	5	32	3																					0
	84		4	248	2	T1	1	2	1	2	1	2	29	1	3	27	3																					0
	97		4	283	2	T1	2	1	1	2	1	2	26		13	35	3																					0
	121		4	145	2	T1	1	1	1	2	1	1	23		2	30	3																					0
	126		4		2	T1	2	1	1	2	1	2																										0
	129		4		2	T1	1	1	2	2	1	2																										0
	130		4		2	T1	2	1	2	2	1	3																										0
	148		4	283	2	T1	2	1	2	1	1	2																										0
	3		4	137	1	T0	2	2	1	1	1	2	29	1	12	35	3																					1
	4		4	170	1	T0	1	2	2	2	1	3	26	1	2	28	3																					1
	5		4	50	1	T0	1	1	1	2	1	1	26	1	1	34	4																					1
	7		4	85	1	T0	1	1	1	2	2	2	27	1	4	27	3																					1
	8		4	172	1	T0	1	1	1	2	1	1	29	1	3	37	3																					1
	9		4	113	1	T0	1	1	1	2	1	1		1	4	32	4																					1
	16		4	152	1	T0	1	1	1	2	1	1	26	1	11	45	3																					1
	18		4	142	1	T0	1	1	2	1	1	1	27	1	14	35	3																					1
	19		4	66	1	T0	2	1	1	1	1	1		1	3	37	3																					1
	20		4	134	1	T0	1	1	1	2	1	1	27	1	7	21	3																					1
	21		4	119	1	T0	2	1	1	1	1	1	20	2	21	50	3																					1
	24		4	144	1	T0	2	1	1	2	1	2	26	1	10	33	3																					1
	26		4	131	1	T0	1	1	1	2	1	1	28	1	12	28	3																					1
	27		4	69	1	T0	1	1	2	1	1	1	25	2	10	39	4																					1
	30		4	151	1	T0	1	2	1	2	1	2	28	1		32	4																					1
	31		4	51	1	T0	1	1	2	1	1	1	29	1	11	33	4																					1
	32		4	76	1	T0	1	1	2	2	1	2	30	1	6	39	3																					1
	34		4	116	1	T0	1	1	2	1	1	1	22	1	12	33	3																					1
	35		4	71	1	T0	2	1	2	2	1	3	22	1	10	40	4																					1
	36		4	69	1	T0	2	1	1	2	1	2	26	1	9	34	3																					1
	37		4	89	1	T0	2	1	1	2	1	2	29	1	7	38	3																					1
	38		4	81	1	T0	1	1	2	1	1	1	15	1	8	39	4																					1
	40		4	121	1	T0	2	2	1	2	1	3	25	1	4	33	4																					1
	43		4	114	1	T0	1	1	1	2	1	1	25	1	6	39	3																					1
	45		4	111	1	T0	2	2	1	2	1	3	25	1	4	37	4																					1
	46		4	102	1	T0	1	1	2	1	1	1	21	1	12	21	3																					1
	49		4	100	1	T0	2	1	1	2	1	2	22	1	16	37	3																					1
	53		4	135	1	T0	2	1	1	2	1	2	26	1	19	50	4																					1
	55		4	136	1	T0	2	1	1	2	1	2	26	1	9	39	4																					1
	57		4	95	1	T0	1	1	1	2	1	1	26		5	16	4																					1
	58		4	90	1	T0	2	1	1	2	1	2	28	1	4	33	3																					1
	59		4	170	1	T0	2	1	1	2	1	2	26	2	4	33	3																					1
	60		4	129	1	T0	1	1	1	1	1	0	27	1	11	27	2																					1
	65		4	128	1	T0	2	1	1	1	1	1	29	1	1	12	3																					1
	67		4	155	1	T0	1	1	1	2	1	1	28	1	1	29	3																					1
	69		4	156	1	T0	2	1	1	1	1	1	26	1	10	31	3																					1
	71		4	146	1	T0	2	1	1	1	1	1	23	2	19	33	3																					1
	78		4	141	1	T0	1	1	2	2	1	2	27	1	4	26	3																					1
	84		4	169	1	T0	1	2	1	2	1	2	25	1	1	28	4																					1
	97		4	176	1	T0	2	1	1	2	1	2	23	1		38	4																					1
	121		4	49	1	T0	1	1	1	2	1	1	27	1	6	27	4																					1
	126		4	146	1	T0	2	1	1	2	1	2	29	1	8	35	3																					1
	129		4	66	1	T0	1	1	2	2	1	2	27			36	3																					1
	130		4	85	1	T0	2	1	2	2	1	3	29	1	10	10	3																					1
	148		4	109	1	T0	2	1	2	1	1	2	28		0	25	3																					1
	781		4	143	3	NoLoCo																																1
	771		4	109	3	NoLoCo																																1
	761		4	114	3	NoLoCo																																1
	701		4	162	3	NoLoCo																																1
	691		4	141	3	NoLoCo																																1
	641		4	148	3	NoLoCo																																1
	631		4	123	3	NoLoCo																																1
	611		4	136	3	NoLoCo																																1
	601		4	177	3	NoLoCo																																1
	591		4	131	3	NoLoCo																																1
	571		4	186	3	NoLoCo																																1
	551		4	148	3	NoLoCo																																1
	521		4	160	3	NoLoCo																																1
	461		4	144	3	NoLoCo																																1
	441		4	131	3	NoLoCo																																1
	431		4	249	3	NoLoCo																																1
	401		4	127	3	NoLoCo																																1
	371		4	135	3	NoLoCo																																1
	301		4	142	3	NoLoCo																																1
	261		4	142	3	NoLoCo																																1
	241		4	143	3	NoLoCo																																1
	231		4		3	NoLoCo																																1
	151		4	147	3	NoLoCo																																1
	141		4		3	NoLoCo																																1
	131		4	151	3	NoLoCo																																1
	111		4	154	3	NoLoCo																																1
	911		4		3	NoLoCo																																1
	811		4	155	3	NoLoCo																																1
	711		4	134	3	NoLoCo																																1
	311		4	146	3	NoLoCo																																1
	3		5	216	2	T1	2	2	1	1	1	2	30	1	14	20	1																					0
	4		5	256	2	T1	1	2	2	2	1	3	24	1	1	38	4																					0
	5		5	143	2	T1	1	1	1	2	1	1	22	1	7	32	3																					0
	7		5	178	2	T1	1	1	1	2	2	2	25	1	1	16	3																					0
	8		5	258	2	T1	1	1	1	2	1	1	29	1	6	37	2																					0
	9		5	240	2	T1	1	1	1	2	1	1	22	1	5	28	4																					0
	16		5	243	2	T1	1	1	1	2	1	1	23	1	7	44	3																					0
	18		5	235	2	T1	1	1	2	1	1	1	24	1		31	2																					0
	19		5	159	2	T1	2	1	1	1	1	1	27	1	1	20	1																					0
	20		5	232	2	T1	1	1	1	2	1	1	26	1	4	20	3																					0
	21		5	282	2	T1	2	1	1	1	1	1	24	1	13	40	4																					0
	24		5	251	2	T1	2	1	1	2	1	2	25	1	14	27	3																					0
	26		5	278	2	T1	1	1	1	2	1	1	28	1	6	23	2																					0
	27		5		2	T1	1	1	2	1	1	1	25	2	9	49	4																					0
	30		5	307	2	T1	1	2	1	2	1	2	28	1	5	27	4																					0
	31		5	147	2	T1	1	1	2	1	1	1	26	2	19	40	4																					0
	32		5	176	2	T1	1	1	2	2	1	2	29	1	3	19	2																					0
	34		5	256	2	T1	1	1	2	1	1	1	21	2	10	17	2																					0
	35		5	192	2	T1	2	1	2	2	1	3	28	1	7	46	4																					0
	36		5	162	2	T1	2	1	1	2	1	2	25	1	14	27	3																					0
	37		5	189	2	T1	2	1	1	2	1	2	30	2	7	43	3																					0
	38		5	181	2	T1	1	1	2	1	1	1	19	1	5	36	4																					0
	40		5	207	2	T1	2	2	1	2	1	3	25	1	5	24	4																					0
	43		5	200	2	T1	1	1	1	2	1	1	26	1	3	29	3																					0
	45		5	190	2	T1	2	2	1	2	1	3	27	1	5	25	3																					0
	46		5	209	2	T1	1	1	2	1	1	1	22	1	7	17	2																					0
	49		5	254	2	T1	2	1	1	2	1	2	21	2	16	38	3																					0
	53		5	238	2	T1	2	1	1	2	1	2	27	1	20	49	4																					0
	55		5	227	2	T1	2	1	1	2	1	2	27	1	5	36	4																					0
	57		5	200	2	T1	1	1	1	2	1	1	26		12	33	3																					0
	58		5	202	2	T1	2	1	1	2	1	2	28	1	6	30	3																					0
	59		5	270	2	T1	2	1	1	2	1	2	28	1	4	25	3																					0
	60		5	234	2	T1	1	1	1	1	1	0	30	1	3	19	2																					0
	65		5		2	T1	2	1	1	1	1	1																										0
	67		5	253	2	T1	1	1	1	2	1	1	27	1	5	27	3																					0
	69		5	291	2	T1	2	1	1	1	1	1	27	1	7	33	4																					0
	71		5	239	2	T1	2	1	1	1	1	1	24	1	6	28	3																					0
	78		5	220	2	T1	1	1	2	2	1	2	29	1	5	32	3																					0
	84		5	248	2	T1	1	2	1	2	1	2	29	1	3	27	3																					0
	97		5	283	2	T1	2	1	1	2	1	2	26		13	35	3																					0
	121		5	145	2	T1	1	1	1	2	1	1	23		2	30	3																					0
	126		5		2	T1	2	1	1	2	1	2																										0
	129		5		2	T1	1	1	2	2	1	2																										0
	130		5		2	T1	2	1	2	2	1	3																										0
	148		5	283	2	T1	2	1	2	1	1	2																										0
	3		5	137	1	T0	2	2	1	1	1	2	29	1	12	35	3																					1
	4		5	170	1	T0	1	2	2	2	1	3	26	1	2	28	3																					1
	5		5	50	1	T0	1	1	1	2	1	1	26	1	1	34	4																					1
	7		5	85	1	T0	1	1	1	2	2	2	27	1	4	27	3																					1
	8		5	172	1	T0	1	1	1	2	1	1	29	1	3	37	3																					1
	9		5	113	1	T0	1	1	1	2	1	1		1	4	32	4																					1
	16		5	152	1	T0	1	1	1	2	1	1	26	1	11	45	3																					1
	18		5	142	1	T0	1	1	2	1	1	1	27	1	14	35	3																					1
	19		5	66	1	T0	2	1	1	1	1	1		1	3	37	3																					1
	20		5	134	1	T0	1	1	1	2	1	1	27	1	7	21	3																					1
	21		5	119	1	T0	2	1	1	1	1	1	20	2	21	50	3																					1
	24		5	144	1	T0	2	1	1	2	1	2	26	1	10	33	3																					1
	26		5	131	1	T0	1	1	1	2	1	1	28	1	12	28	3																					1
	27		5	69	1	T0	1	1	2	1	1	1	25	2	10	39	4																					1
	30		5	151	1	T0	1	2	1	2	1	2	28	1		32	4																					1
	31		5	51	1	T0	1	1	2	1	1	1	29	1	11	33	4																					1
	32		5	76	1	T0	1	1	2	2	1	2	30	1	6	39	3																					1
	34		5	116	1	T0	1	1	2	1	1	1	22	1	12	33	3																					1
	35		5	71	1	T0	2	1	2	2	1	3	22	1	10	40	4																					1
	36		5	69	1	T0	2	1	1	2	1	2	26	1	9	34	3																					1
	37		5	89	1	T0	2	1	1	2	1	2	29	1	7	38	3																					1
	38		5	81	1	T0	1	1	2	1	1	1	15	1	8	39	4																					1
	40		5	121	1	T0	2	2	1	2	1	3	25	1	4	33	4																					1
	43		5	114	1	T0	1	1	1	2	1	1	25	1	6	39	3																					1
	45		5	111	1	T0	2	2	1	2	1	3	25	1	4	37	4																					1
	46		5	102	1	T0	1	1	2	1	1	1	21	1	12	21	3																					1
	49		5	100	1	T0	2	1	1	2	1	2	22	1	16	37	3																					1
	53		5	135	1	T0	2	1	1	2	1	2	26	1	19	50	4																					1
	55		5	136	1	T0	2	1	1	2	1	2	26	1	9	39	4																					1
	57		5	95	1	T0	1	1	1	2	1	1	26		5	16	4																					1
	58		5	90	1	T0	2	1	1	2	1	2	28	1	4	33	3																					1
	59		5	170	1	T0	2	1	1	2	1	2	26	2	4	33	3																					1
	60		5	129	1	T0	1	1	1	1	1	0	27	1	11	27	2																					1
	65		5	128	1	T0	2	1	1	1	1	1	29	1	1	12	3																					1
	67		5	155	1	T0	1	1	1	2	1	1	28	1	1	29	3																					1
	69		5	156	1	T0	2	1	1	1	1	1	26	1	10	31	3																					1
	71		5	146	1	T0	2	1	1	1	1	1	23	2	19	33	3																					1
	78		5	141	1	T0	1	1	2	2	1	2	27	1	4	26	3																					1
	84		5	169	1	T0	1	2	1	2	1	2	25	1	1	28	4																					1
	97		5	176	1	T0	2	1	1	2	1	2	23	1		38	4																					1
	121		5	49	1	T0	1	1	1	2	1	1	27	1	6	27	4																					1
	126		5	146	1	T0	2	1	1	2	1	2	29	1	8	35	3																					1
	129		5	66	1	T0	1	1	2	2	1	2	27			36	3																					1
	130		5	85	1	T0	2	1	2	2	1	3	29	1	10	10	3																					1
	148		5	109	1	T0	2	1	2	1	1	2	28		0	25	3																					1
	781		5	143	3	NoLoCo																																1
	771		5	109	3	NoLoCo																																1
	761		5	114	3	NoLoCo																																1
	701		5	162	3	NoLoCo																																1
	691		5	141	3	NoLoCo																																1
	641		5	148	3	NoLoCo																																1
	631		5	123	3	NoLoCo																																1
	611		5	136	3	NoLoCo																																1
	601		5	177	3	NoLoCo																																1
	591		5	131	3	NoLoCo																																1
	571		5	186	3	NoLoCo																																1
	551		5	148	3	NoLoCo																																1
	521		5	160	3	NoLoCo																																1
	461		5	144	3	NoLoCo																																1
	441		5	131	3	NoLoCo																																1
	431		5	249	3	NoLoCo																																1
	401		5	127	3	NoLoCo																																1
	371		5	135	3	NoLoCo																																1
	301		5	142	3	NoLoCo																																1
	261		5	142	3	NoLoCo																																1
	241		5	143	3	NoLoCo																																1
	231		5		3	NoLoCo																																1
	151		5	147	3	NoLoCo																																1
	141		5		3	NoLoCo																																1
	131		5	151	3	NoLoCo																																1
	111		5	154	3	NoLoCo																																1
	911		5		3	NoLoCo																																1
	811		5	155	3	NoLoCo																																1
	711		5	134	3	NoLoCo																																1
	311		5	146	3	NoLoCo																																1
	3		6	216	2	T1	2	2	1	1	1	2	30	1	14	20	1																					0
	4		6	256	2	T1	1	2	2	2	1	3	24	1	1	38	4																					0
	5		6	143	2	T1	1	1	1	2	1	1	22	1	7	32	3																					0
	7		6	178	2	T1	1	1	1	2	2	2	25	1	1	16	3																					0
	8		6	258	2	T1	1	1	1	2	1	1	29	1	6	37	2																					0
	9		6	240	2	T1	1	1	1	2	1	1	22	1	5	28	4																					0
	16		6	243	2	T1	1	1	1	2	1	1	23	1	7	44	3																					0
	18		6	235	2	T1	1	1	2	1	1	1	24	1		31	2																					0
	19		6	159	2	T1	2	1	1	1	1	1	27	1	1	20	1																					0
	20		6	232	2	T1	1	1	1	2	1	1	26	1	4	20	3																					0
	21		6	282	2	T1	2	1	1	1	1	1	24	1	13	40	4																					0
	24		6	251	2	T1	2	1	1	2	1	2	25	1	14	27	3																					0
	26		6	278	2	T1	1	1	1	2	1	1	28	1	6	23	2																					0
	27		6		2	T1	1	1	2	1	1	1	25	2	9	49	4																					0
	30		6	307	2	T1	1	2	1	2	1	2	28	1	5	27	4																					0
	31		6	147	2	T1	1	1	2	1	1	1	26	2	19	40	4																					0
	32		6	176	2	T1	1	1	2	2	1	2	29	1	3	19	2																					0
	34		6	256	2	T1	1	1	2	1	1	1	21	2	10	17	2																					0
	35		6	192	2	T1	2	1	2	2	1	3	28	1	7	46	4																					0
	36		6	162	2	T1	2	1	1	2	1	2	25	1	14	27	3																					0
	37		6	189	2	T1	2	1	1	2	1	2	30	2	7	43	3																					0
	38		6	181	2	T1	1	1	2	1	1	1	19	1	5	36	4																					0
	40		6	207	2	T1	2	2	1	2	1	3	25	1	5	24	4																					0
	43		6	200	2	T1	1	1	1	2	1	1	26	1	3	29	3																					0
	45		6	190	2	T1	2	2	1	2	1	3	27	1	5	25	3																					0
	46		6	209	2	T1	1	1	2	1	1	1	22	1	7	17	2																					0
	49		6	254	2	T1	2	1	1	2	1	2	21	2	16	38	3																					0
	53		6	238	2	T1	2	1	1	2	1	2	27	1	20	49	4																					0
	55		6	227	2	T1	2	1	1	2	1	2	27	1	5	36	4																					0
	57		6	200	2	T1	1	1	1	2	1	1	26		12	33	3																					0
	58		6	202	2	T1	2	1	1	2	1	2	28	1	6	30	3																					0
	59		6	270	2	T1	2	1	1	2	1	2	28	1	4	25	3																					0
	60		6	234	2	T1	1	1	1	1	1	0	30	1	3	19	2																					0
	65		6		2	T1	2	1	1	1	1	1																										0
	67		6	253	2	T1	1	1	1	2	1	1	27	1	5	27	3																					0
	69		6	291	2	T1	2	1	1	1	1	1	27	1	7	33	4																					0
	71		6	239	2	T1	2	1	1	1	1	1	24	1	6	28	3																					0
	78		6	220	2	T1	1	1	2	2	1	2	29	1	5	32	3																					0
	84		6	248	2	T1	1	2	1	2	1	2	29	1	3	27	3																					0
	97		6	283	2	T1	2	1	1	2	1	2	26		13	35	3																					0
	121		6	145	2	T1	1	1	1	2	1	1	23		2	30	3																					0
	126		6		2	T1	2	1	1	2	1	2																										0
	129		6		2	T1	1	1	2	2	1	2																										0
	130		6		2	T1	2	1	2	2	1	3																										0
	148		6	283	2	T1	2	1	2	1	1	2																										0
	3		6	137	1	T0	2	2	1	1	1	2	29	1	12	35	3																					1
	4		6	170	1	T0	1	2	2	2	1	3	26	1	2	28	3																					1
	5		6	50	1	T0	1	1	1	2	1	1	26	1	1	34	4																					1
	7		6	85	1	T0	1	1	1	2	2	2	27	1	4	27	3																					1
	8		6	172	1	T0	1	1	1	2	1	1	29	1	3	37	3																					1
	9		6	113	1	T0	1	1	1	2	1	1		1	4	32	4																					1
	16		6	152	1	T0	1	1	1	2	1	1	26	1	11	45	3																					1
	18		6	142	1	T0	1	1	2	1	1	1	27	1	14	35	3																					1
	19		6	66	1	T0	2	1	1	1	1	1		1	3	37	3																					1
	20		6	134	1	T0	1	1	1	2	1	1	27	1	7	21	3																					1
	21		6	119	1	T0	2	1	1	1	1	1	20	2	21	50	3																					1
	24		6	144	1	T0	2	1	1	2	1	2	26	1	10	33	3																					1
	26		6	131	1	T0	1	1	1	2	1	1	28	1	12	28	3																					1
	27		6	69	1	T0	1	1	2	1	1	1	25	2	10	39	4																					1
	30		6	151	1	T0	1	2	1	2	1	2	28	1		32	4																					1
	31		6	51	1	T0	1	1	2	1	1	1	29	1	11	33	4																					1
	32		6	76	1	T0	1	1	2	2	1	2	30	1	6	39	3																					1
	34		6	116	1	T0	1	1	2	1	1	1	22	1	12	33	3																					1
	35		6	71	1	T0	2	1	2	2	1	3	22	1	10	40	4																					1
	36		6	69	1	T0	2	1	1	2	1	2	26	1	9	34	3																					1
	37		6	89	1	T0	2	1	1	2	1	2	29	1	7	38	3																					1
	38		6	81	1	T0	1	1	2	1	1	1	15	1	8	39	4																					1
	40		6	121	1	T0	2	2	1	2	1	3	25	1	4	33	4																					1
	43		6	114	1	T0	1	1	1	2	1	1	25	1	6	39	3																					1
	45		6	111	1	T0	2	2	1	2	1	3	25	1	4	37	4																					1
	46		6	102	1	T0	1	1	2	1	1	1	21	1	12	21	3																					1
	49		6	100	1	T0	2	1	1	2	1	2	22	1	16	37	3																					1
	53		6	135	1	T0	2	1	1	2	1	2	26	1	19	50	4																					1
	55		6	136	1	T0	2	1	1	2	1	2	26	1	9	39	4																					1
	57		6	95	1	T0	1	1	1	2	1	1	26		5	16	4																					1
	58		6	90	1	T0	2	1	1	2	1	2	28	1	4	33	3																					1
	59		6	170	1	T0	2	1	1	2	1	2	26	2	4	33	3																					1
	60		6	129	1	T0	1	1	1	1	1	0	27	1	11	27	2																					1
	65		6	128	1	T0	2	1	1	1	1	1	29	1	1	12	3																					1
	67		6	155	1	T0	1	1	1	2	1	1	28	1	1	29	3																					1
	69		6	156	1	T0	2	1	1	1	1	1	26	1	10	31	3																					1
	71		6	146	1	T0	2	1	1	1	1	1	23	2	19	33	3																					1
	78		6	141	1	T0	1	1	2	2	1	2	27	1	4	26	3																					1
	84		6	169	1	T0	1	2	1	2	1	2	25	1	1	28	4																					1
	97		6	176	1	T0	2	1	1	2	1	2	23	1		38	4																					1
	121		6	49	1	T0	1	1	1	2	1	1	27	1	6	27	4																					1
	126		6	146	1	T0	2	1	1	2	1	2	29	1	8	35	3																					1
	129		6	66	1	T0	1	1	2	2	1	2	27			36	3																					1
	130		6	85	1	T0	2	1	2	2	1	3	29	1	10	10	3																					1
	148		6	109	1	T0	2	1	2	1	1	2	28		0	25	3																					1
	781		6	143	3	NoLoCo																																1
	771		6	109	3	NoLoCo																																1
	761		6	114	3	NoLoCo																																1
	701		6	162	3	NoLoCo																																1
	691		6	141	3	NoLoCo																																1
	641		6	148	3	NoLoCo																																1
	631		6	123	3	NoLoCo																																1
	611		6	136	3	NoLoCo																																1
	601		6	177	3	NoLoCo																																1
	591		6	131	3	NoLoCo																																1
	571		6	186	3	NoLoCo																																1
	551		6	148	3	NoLoCo																																1
	521		6	160	3	NoLoCo																																1
	461		6	144	3	NoLoCo																																1
	441		6	131	3	NoLoCo																																1
	431		6	249	3	NoLoCo																																1
	401		6	127	3	NoLoCo																																1
	371		6	135	3	NoLoCo																																1
	301		6	142	3	NoLoCo																																1
	261		6	142	3	NoLoCo																																1
	241		6	143	3	NoLoCo																																1
	231		6		3	NoLoCo																																1
	151		6	147	3	NoLoCo																																1
	141		6		3	NoLoCo																																1
	131		6	151	3	NoLoCo																																1
	111		6	154	3	NoLoCo																																1
	911		6		3	NoLoCo																																1
	811		6	155	3	NoLoCo																																1
	711		6	134	3	NoLoCo																																1
	311		6	146	3	NoLoCo																																1
	3		7	216	2	T1	2	2	1	1	1	2	30	1	14	20	1																					0
	4		7	256	2	T1	1	2	2	2	1	3	24	1	1	38	4																					0
	5		7	143	2	T1	1	1	1	2	1	1	22	1	7	32	3																					0
	7		7	178	2	T1	1	1	1	2	2	2	25	1	1	16	3																					0
	8		7	258	2	T1	1	1	1	2	1	1	29	1	6	37	2																					0
	9		7	240	2	T1	1	1	1	2	1	1	22	1	5	28	4																					0
	16		7	243	2	T1	1	1	1	2	1	1	23	1	7	44	3																					0
	18		7	235	2	T1	1	1	2	1	1	1	24	1		31	2																					0
	19		7	159	2	T1	2	1	1	1	1	1	27	1	1	20	1																					0
	20		7	232	2	T1	1	1	1	2	1	1	26	1	4	20	3																					0
	21		7	282	2	T1	2	1	1	1	1	1	24	1	13	40	4																					0
	24		7	251	2	T1	2	1	1	2	1	2	25	1	14	27	3																					0
	26		7	278	2	T1	1	1	1	2	1	1	28	1	6	23	2																					0
	27		7		2	T1	1	1	2	1	1	1	25	2	9	49	4																					0
	30		7	307	2	T1	1	2	1	2	1	2	28	1	5	27	4																					0
	31		7	147	2	T1	1	1	2	1	1	1	26	2	19	40	4																					0
	32		7	176	2	T1	1	1	2	2	1	2	29	1	3	19	2																					0
	34		7	256	2	T1	1	1	2	1	1	1	21	2	10	17	2																					0
	35		7	192	2	T1	2	1	2	2	1	3	28	1	7	46	4																					0
	36		7	162	2	T1	2	1	1	2	1	2	25	1	14	27	3																					0
	37		7	189	2	T1	2	1	1	2	1	2	30	2	7	43	3																					0
	38		7	181	2	T1	1	1	2	1	1	1	19	1	5	36	4																					0
	40		7	207	2	T1	2	2	1	2	1	3	25	1	5	24	4																					0
	43		7	200	2	T1	1	1	1	2	1	1	26	1	3	29	3																					0
	45		7	190	2	T1	2	2	1	2	1	3	27	1	5	25	3																					0
	46		7	209	2	T1	1	1	2	1	1	1	22	1	7	17	2																					0
	49		7	254	2	T1	2	1	1	2	1	2	21	2	16	38	3																					0
	53		7	238	2	T1	2	1	1	2	1	2	27	1	20	49	4																					0
	55		7	227	2	T1	2	1	1	2	1	2	27	1	5	36	4																					0
	57		7	200	2	T1	1	1	1	2	1	1	26		12	33	3																					0
	58		7	202	2	T1	2	1	1	2	1	2	28	1	6	30	3																					0
	59		7	270	2	T1	2	1	1	2	1	2	28	1	4	25	3																					0
	60		7	234	2	T1	1	1	1	1	1	0	30	1	3	19	2																					0
	65		7		2	T1	2	1	1	1	1	1																										0
	67		7	253	2	T1	1	1	1	2	1	1	27	1	5	27	3																					0
	69		7	291	2	T1	2	1	1	1	1	1	27	1	7	33	4																					0
	71		7	239	2	T1	2	1	1	1	1	1	24	1	6	28	3																					0
	78		7	220	2	T1	1	1	2	2	1	2	29	1	5	32	3																					0
	84		7	248	2	T1	1	2	1	2	1	2	29	1	3	27	3																					0
	97		7	283	2	T1	2	1	1	2	1	2	26		13	35	3																					0
	121		7	145	2	T1	1	1	1	2	1	1	23		2	30	3																					0
	126		7		2	T1	2	1	1	2	1	2																										0
	129		7		2	T1	1	1	2	2	1	2																										0
	130		7		2	T1	2	1	2	2	1	3																										0
	148		7	283	2	T1	2	1	2	1	1	2																										0
	3		7	137	1	T0	2	2	1	1	1	2	29	1	12	35	3																					1
	4		7	170	1	T0	1	2	2	2	1	3	26	1	2	28	3																					1
	5		7	50	1	T0	1	1	1	2	1	1	26	1	1	34	4																					1
	7		7	85	1	T0	1	1	1	2	2	2	27	1	4	27	3																					1
	8		7	172	1	T0	1	1	1	2	1	1	29	1	3	37	3																					1
	9		7	113	1	T0	1	1	1	2	1	1		1	4	32	4																					1
	16		7	152	1	T0	1	1	1	2	1	1	26	1	11	45	3																					1
	18		7	142	1	T0	1	1	2	1	1	1	27	1	14	35	3																					1
	19		7	66	1	T0	2	1	1	1	1	1		1	3	37	3																					1
	20		7	134	1	T0	1	1	1	2	1	1	27	1	7	21	3																					1
	21		7	119	1	T0	2	1	1	1	1	1	20	2	21	50	3																					1
	24		7	144	1	T0	2	1	1	2	1	2	26	1	10	33	3																					1
	26		7	131	1	T0	1	1	1	2	1	1	28	1	12	28	3																					1
	27		7	69	1	T0	1	1	2	1	1	1	25	2	10	39	4																					1
	30		7	151	1	T0	1	2	1	2	1	2	28	1		32	4																					1
	31		7	51	1	T0	1	1	2	1	1	1	29	1	11	33	4																					1
	32		7	76	1	T0	1	1	2	2	1	2	30	1	6	39	3																					1
	34		7	116	1	T0	1	1	2	1	1	1	22	1	12	33	3																					1
	35		7	71	1	T0	2	1	2	2	1	3	22	1	10	40	4																					1
	36		7	69	1	T0	2	1	1	2	1	2	26	1	9	34	3																					1
	37		7	89	1	T0	2	1	1	2	1	2	29	1	7	38	3																					1
	38		7	81	1	T0	1	1	2	1	1	1	15	1	8	39	4																					1
	40		7	121	1	T0	2	2	1	2	1	3	25	1	4	33	4																					1
	43		7	114	1	T0	1	1	1	2	1	1	25	1	6	39	3																					1
	45		7	111	1	T0	2	2	1	2	1	3	25	1	4	37	4																					1
	46		7	102	1	T0	1	1	2	1	1	1	21	1	12	21	3																					1
	49		7	100	1	T0	2	1	1	2	1	2	22	1	16	37	3																					1
	53		7	135	1	T0	2	1	1	2	1	2	26	1	19	50	4																					1
	55		7	136	1	T0	2	1	1	2	1	2	26	1	9	39	4																					1
	57		7	95	1	T0	1	1	1	2	1	1	26		5	16	4																					1
	58		7	90	1	T0	2	1	1	2	1	2	28	1	4	33	3																					1
	59		7	170	1	T0	2	1	1	2	1	2	26	2	4	33	3																					1
	60		7	129	1	T0	1	1	1	1	1	0	27	1	11	27	2																					1
	65		7	128	1	T0	2	1	1	1	1	1	29	1	1	12	3																					1
	67		7	155	1	T0	1	1	1	2	1	1	28	1	1	29	3																					1
	69		7	156	1	T0	2	1	1	1	1	1	26	1	10	31	3																					1
	71		7	146	1	T0	2	1	1	1	1	1	23	2	19	33	3																					1
	78		7	141	1	T0	1	1	2	2	1	2	27	1	4	26	3																					1
	84		7	169	1	T0	1	2	1	2	1	2	25	1	1	28	4																					1
	97		7	176	1	T0	2	1	1	2	1	2	23	1		38	4																					1
	121		7	49	1	T0	1	1	1	2	1	1	27	1	6	27	4																					1
	126		7	146	1	T0	2	1	1	2	1	2	29	1	8	35	3																					1
	129		7	66	1	T0	1	1	2	2	1	2	27			36	3																					1
	130		7	85	1	T0	2	1	2	2	1	3	29	1	10	10	3																					1
	148		7	109	1	T0	2	1	2	1	1	2	28		0	25	3																					1
	781		7	143	3	NoLoCo																																1
	771		7	109	3	NoLoCo																																1
	761		7	114	3	NoLoCo																																1
	701		7	162	3	NoLoCo																																1
	691		7	141	3	NoLoCo																																1
	641		7	148	3	NoLoCo																																1
	631		7	123	3	NoLoCo																																1
	611		7	136	3	NoLoCo																																1
	601		7	177	3	NoLoCo																																1
	591		7	131	3	NoLoCo																																1
	571		7	186	3	NoLoCo																																1
	551		7	148	3	NoLoCo																																1
	521		7	160	3	NoLoCo																																1
	461		7	144	3	NoLoCo																																1
	441		7	131	3	NoLoCo																																1
	431		7	249	3	NoLoCo																																1
	401		7	127	3	NoLoCo																																1
	371		7	135	3	NoLoCo																																1
	301		7	142	3	NoLoCo																																1
	261		7	142	3	NoLoCo																																1
	241		7	143	3	NoLoCo																																1
	231		7		3	NoLoCo																																1
	151		7	147	3	NoLoCo																																1
	141		7		3	NoLoCo																																1
	131		7	151	3	NoLoCo																																1
	111		7	154	3	NoLoCo																																1
	911		7		3	NoLoCo																																1
	811		7	155	3	NoLoCo																																1
	711		7	134	3	NoLoCo																																1
	311		7	146	3	NoLoCo																																1
	3		8	216	2	T1	2	2	1	1	1	2	30	1	14	20	1																					0
	4		8	256	2	T1	1	2	2	2	1	3	24	1	1	38	4																					0
	5		8	143	2	T1	1	1	1	2	1	1	22	1	7	32	3																					0
	7		8	178	2	T1	1	1	1	2	2	2	25	1	1	16	3																					0
	8		8	258	2	T1	1	1	1	2	1	1	29	1	6	37	2																					0
	9		8	240	2	T1	1	1	1	2	1	1	22	1	5	28	4																					0
	16		8	243	2	T1	1	1	1	2	1	1	23	1	7	44	3																					0
	18		8	235	2	T1	1	1	2	1	1	1	24	1		31	2																					0
	19		8	159	2	T1	2	1	1	1	1	1	27	1	1	20	1																					0
	20		8	232	2	T1	1	1	1	2	1	1	26	1	4	20	3																					0
	21		8	282	2	T1	2	1	1	1	1	1	24	1	13	40	4																					0
	24		8	251	2	T1	2	1	1	2	1	2	25	1	14	27	3																					0
	26		8	278	2	T1	1	1	1	2	1	1	28	1	6	23	2																					0
	27		8		2	T1	1	1	2	1	1	1	25	2	9	49	4																					0
	30		8	307	2	T1	1	2	1	2	1	2	28	1	5	27	4																					0
	31		8	147	2	T1	1	1	2	1	1	1	26	2	19	40	4																					0
	32		8	176	2	T1	1	1	2	2	1	2	29	1	3	19	2																					0
	34		8	256	2	T1	1	1	2	1	1	1	21	2	10	17	2																					0
	35		8	192	2	T1	2	1	2	2	1	3	28	1	7	46	4																					0
	36		8	162	2	T1	2	1	1	2	1	2	25	1	14	27	3																					0
	37		8	189	2	T1	2	1	1	2	1	2	30	2	7	43	3																					0
	38		8	181	2	T1	1	1	2	1	1	1	19	1	5	36	4																					0
	40		8	207	2	T1	2	2	1	2	1	3	25	1	5	24	4																					0
	43		8	200	2	T1	1	1	1	2	1	1	26	1	3	29	3																					0
	45		8	190	2	T1	2	2	1	2	1	3	27	1	5	25	3																					0
	46		8	209	2	T1	1	1	2	1	1	1	22	1	7	17	2																					0
	49		8	254	2	T1	2	1	1	2	1	2	21	2	16	38	3																					0
	53		8	238	2	T1	2	1	1	2	1	2	27	1	20	49	4																					0
	55		8	227	2	T1	2	1	1	2	1	2	27	1	5	36	4																					0
	57		8	200	2	T1	1	1	1	2	1	1	26		12	33	3																					0
	58		8	202	2	T1	2	1	1	2	1	2	28	1	6	30	3																					0
	59		8	270	2	T1	2	1	1	2	1	2	28	1	4	25	3																					0
	60		8	234	2	T1	1	1	1	1	1	0	30	1	3	19	2																					0
	65		8		2	T1	2	1	1	1	1	1																										0
	67		8	253	2	T1	1	1	1	2	1	1	27	1	5	27	3																					0
	69		8	291	2	T1	2	1	1	1	1	1	27	1	7	33	4																					0
	71		8	239	2	T1	2	1	1	1	1	1	24	1	6	28	3																					0
	78		8	220	2	T1	1	1	2	2	1	2	29	1	5	32	3																					0
	84		8	248	2	T1	1	2	1	2	1	2	29	1	3	27	3																					0
	97		8	283	2	T1	2	1	1	2	1	2	26		13	35	3																					0
	121		8	145	2	T1	1	1	1	2	1	1	23		2	30	3																					0
	126		8		2	T1	2	1	1	2	1	2																										0
	129		8		2	T1	1	1	2	2	1	2																										0
	130		8		2	T1	2	1	2	2	1	3																										0
	148		8	283	2	T1	2	1	2	1	1	2																										0
	3		8	137	1	T0	2	2	1	1	1	2	29	1	12	35	3																					1
	4		8	170	1	T0	1	2	2	2	1	3	26	1	2	28	3																					1
	5		8	50	1	T0	1	1	1	2	1	1	26	1	1	34	4																					1
	7		8	85	1	T0	1	1	1	2	2	2	27	1	4	27	3																					1
	8		8	172	1	T0	1	1	1	2	1	1	29	1	3	37	3																					1
	9		8	113	1	T0	1	1	1	2	1	1		1	4	32	4																					1
	16		8	152	1	T0	1	1	1	2	1	1	26	1	11	45	3																					1
	18		8	142	1	T0	1	1	2	1	1	1	27	1	14	35	3																					1
	19		8	66	1	T0	2	1	1	1	1	1		1	3	37	3																					1
	20		8	134	1	T0	1	1	1	2	1	1	27	1	7	21	3																					1
	21		8	119	1	T0	2	1	1	1	1	1	20	2	21	50	3																					1
	24		8	144	1	T0	2	1	1	2	1	2	26	1	10	33	3																					1
	26		8	131	1	T0	1	1	1	2	1	1	28	1	12	28	3																					1
	27		8	69	1	T0	1	1	2	1	1	1	25	2	10	39	4																					1
	30		8	151	1	T0	1	2	1	2	1	2	28	1		32	4																					1
	31		8	51	1	T0	1	1	2	1	1	1	29	1	11	33	4																					1
	32		8	76	1	T0	1	1	2	2	1	2	30	1	6	39	3																					1
	34		8	116	1	T0	1	1	2	1	1	1	22	1	12	33	3																					1
	35		8	71	1	T0	2	1	2	2	1	3	22	1	10	40	4																					1
	36		8	69	1	T0	2	1	1	2	1	2	26	1	9	34	3																					1
	37		8	89	1	T0	2	1	1	2	1	2	29	1	7	38	3																					1
	38		8	81	1	T0	1	1	2	1	1	1	15	1	8	39	4																					1
	40		8	121	1	T0	2	2	1	2	1	3	25	1	4	33	4																					1
	43		8	114	1	T0	1	1	1	2	1	1	25	1	6	39	3																					1
	45		8	111	1	T0	2	2	1	2	1	3	25	1	4	37	4																					1
	46		8	102	1	T0	1	1	2	1	1	1	21	1	12	21	3																					1
	49		8	100	1	T0	2	1	1	2	1	2	22	1	16	37	3																					1
	53		8	135	1	T0	2	1	1	2	1	2	26	1	19	50	4																					1
	55		8	136	1	T0	2	1	1	2	1	2	26	1	9	39	4																					1
	57		8	95	1	T0	1	1	1	2	1	1	26		5	16	4																					1
	58		8	90	1	T0	2	1	1	2	1	2	28	1	4	33	3																					1
	59		8	170	1	T0	2	1	1	2	1	2	26	2	4	33	3																					1
	60		8	129	1	T0	1	1	1	1	1	0	27	1	11	27	2																					1
	65		8	128	1	T0	2	1	1	1	1	1	29	1	1	12	3																					1
	67		8	155	1	T0	1	1	1	2	1	1	28	1	1	29	3																					1
	69		8	156	1	T0	2	1	1	1	1	1	26	1	10	31	3																					1
	71		8	146	1	T0	2	1	1	1	1	1	23	2	19	33	3																					1
	78		8	141	1	T0	1	1	2	2	1	2	27	1	4	26	3																					1
	84		8	169	1	T0	1	2	1	2	1	2	25	1	1	28	4																					1
	97		8	176	1	T0	2	1	1	2	1	2	23	1		38	4																					1
	121		8	49	1	T0	1	1	1	2	1	1	27	1	6	27	4																					1
	126		8	146	1	T0	2	1	1	2	1	2	29	1	8	35	3																					1
	129		8	66	1	T0	1	1	2	2	1	2	27			36	3																					1
	130		8	85	1	T0	2	1	2	2	1	3	29	1	10	10	3																					1
	148		8	109	1	T0	2	1	2	1	1	2	28		0	25	3																					1
	781		8	143	3	NoLoCo																																1
	771		8	109	3	NoLoCo																																1
	761		8	114	3	NoLoCo																																1
	701		8	162	3	NoLoCo																																1
	691		8	141	3	NoLoCo																																1
	641		8	148	3	NoLoCo																																1
	631		8	123	3	NoLoCo																																1
	611		8	136	3	NoLoCo																																1
	601		8	177	3	NoLoCo																																1
	591		8	131	3	NoLoCo																																1
	571		8	186	3	NoLoCo																																1
	551		8	148	3	NoLoCo																																1
	521		8	160	3	NoLoCo																																1
	461		8	144	3	NoLoCo																																1
	441		8	131	3	NoLoCo																																1
	431		8	249	3	NoLoCo																																1
	401		8	127	3	NoLoCo																																1
	371		8	135	3	NoLoCo																																1
	301		8	142	3	NoLoCo																																1
	261		8	142	3	NoLoCo																																1
	241		8	143	3	NoLoCo																																1
	231		8		3	NoLoCo																																1
	151		8	147	3	NoLoCo																																1
	141		8		3	NoLoCo																																1
	131		8	151	3	NoLoCo																																1
	111		8	154	3	NoLoCo																																1
	911		8		3	NoLoCo																																1
	811		8	155	3	NoLoCo																																1
	711		8	134	3	NoLoCo																																1
	311		8	146	3	NoLoCo																																1
	3		9	216	2	T1	2	2	1	1	1	2	30	1	14	20	1																					0
	4		9	256	2	T1	1	2	2	2	1	3	24	1	1	38	4																					0
	5		9	143	2	T1	1	1	1	2	1	1	22	1	7	32	3																					0
	7		9	178	2	T1	1	1	1	2	2	2	25	1	1	16	3																					0
	8		9	258	2	T1	1	1	1	2	1	1	29	1	6	37	2																					0
	9		9	240	2	T1	1	1	1	2	1	1	22	1	5	28	4																					0
	16		9	243	2	T1	1	1	1	2	1	1	23	1	7	44	3																					0
	18		9	235	2	T1	1	1	2	1	1	1	24	1		31	2																					0
	19		9	159	2	T1	2	1	1	1	1	1	27	1	1	20	1																					0
	20		9	232	2	T1	1	1	1	2	1	1	26	1	4	20	3																					0
	21		9	282	2	T1	2	1	1	1	1	1	24	1	13	40	4																					0
	24		9	251	2	T1	2	1	1	2	1	2	25	1	14	27	3																					0
	26		9	278	2	T1	1	1	1	2	1	1	28	1	6	23	2																					0
	27		9		2	T1	1	1	2	1	1	1	25	2	9	49	4																					0
	30		9	307	2	T1	1	2	1	2	1	2	28	1	5	27	4																					0
	31		9	147	2	T1	1	1	2	1	1	1	26	2	19	40	4																					0
	32		9	176	2	T1	1	1	2	2	1	2	29	1	3	19	2																					0
	34		9	256	2	T1	1	1	2	1	1	1	21	2	10	17	2																					0
	35		9	192	2	T1	2	1	2	2	1	3	28	1	7	46	4																					0
	36		9	162	2	T1	2	1	1	2	1	2	25	1	14	27	3																					0
	37		9	189	2	T1	2	1	1	2	1	2	30	2	7	43	3																					0
	38		9	181	2	T1	1	1	2	1	1	1	19	1	5	36	4																					0
	40		9	207	2	T1	2	2	1	2	1	3	25	1	5	24	4																					0
	43		9	200	2	T1	1	1	1	2	1	1	26	1	3	29	3																					0
	45		9	190	2	T1	2	2	1	2	1	3	27	1	5	25	3																					0
	46		9	209	2	T1	1	1	2	1	1	1	22	1	7	17	2																					0
	49		9	254	2	T1	2	1	1	2	1	2	21	2	16	38	3																					0
	53		9	238	2	T1	2	1	1	2	1	2	27	1	20	49	4																					0
	55		9	227	2	T1	2	1	1	2	1	2	27	1	5	36	4																					0
	57		9	200	2	T1	1	1	1	2	1	1	26		12	33	3																					0
	58		9	202	2	T1	2	1	1	2	1	2	28	1	6	30	3																					0
	59		9	270	2	T1	2	1	1	2	1	2	28	1	4	25	3																					0
	60		9	234	2	T1	1	1	1	1	1	0	30	1	3	19	2																					0
	65		9		2	T1	2	1	1	1	1	1																										0
	67		9	253	2	T1	1	1	1	2	1	1	27	1	5	27	3																					0
	69		9	291	2	T1	2	1	1	1	1	1	27	1	7	33	4																					0
	71		9	239	2	T1	2	1	1	1	1	1	24	1	6	28	3																					0
	78		9	220	2	T1	1	1	2	2	1	2	29	1	5	32	3																					0
	84		9	248	2	T1	1	2	1	2	1	2	29	1	3	27	3																					0
	97		9	283	2	T1	2	1	1	2	1	2	26		13	35	3																					0
	121		9	145	2	T1	1	1	1	2	1	1	23		2	30	3																					0
	126		9		2	T1	2	1	1	2	1	2																										0
	129		9		2	T1	1	1	2	2	1	2																										0
	130		9		2	T1	2	1	2	2	1	3																										0
	148		9	283	2	T1	2	1	2	1	1	2																										0
	3		9	137	1	T0	2	2	1	1	1	2	29	1	12	35	3																					1
	4		9	170	1	T0	1	2	2	2	1	3	26	1	2	28	3																					1
	5		9	50	1	T0	1	1	1	2	1	1	26	1	1	34	4																					1
	7		9	85	1	T0	1	1	1	2	2	2	27	1	4	27	3																					1
	8		9	172	1	T0	1	1	1	2	1	1	29	1	3	37	3																					1
	9		9	113	1	T0	1	1	1	2	1	1		1	4	32	4																					1
	16		9	152	1	T0	1	1	1	2	1	1	26	1	11	45	3																					1
	18		9	142	1	T0	1	1	2	1	1	1	27	1	14	35	3																					1
	19		9	66	1	T0	2	1	1	1	1	1		1	3	37	3																					1
	20		9	134	1	T0	1	1	1	2	1	1	27	1	7	21	3																					1
	21		9	119	1	T0	2	1	1	1	1	1	20	2	21	50	3																					1
	24		9	144	1	T0	2	1	1	2	1	2	26	1	10	33	3																					1
	26		9	131	1	T0	1	1	1	2	1	1	28	1	12	28	3																					1
	27		9	69	1	T0	1	1	2	1	1	1	25	2	10	39	4																					1
	30		9	151	1	T0	1	2	1	2	1	2	28	1		32	4																					1
	31		9	51	1	T0	1	1	2	1	1	1	29	1	11	33	4																					1
	32		9	76	1	T0	1	1	2	2	1	2	30	1	6	39	3																					1
	34		9	116	1	T0	1	1	2	1	1	1	22	1	12	33	3																					1
	35		9	71	1	T0	2	1	2	2	1	3	22	1	10	40	4																					1
	36		9	69	1	T0	2	1	1	2	1	2	26	1	9	34	3																					1
	37		9	89	1	T0	2	1	1	2	1	2	29	1	7	38	3																					1
	38		9	81	1	T0	1	1	2	1	1	1	15	1	8	39	4																					1
	40		9	121	1	T0	2	2	1	2	1	3	25	1	4	33	4																					1
	43		9	114	1	T0	1	1	1	2	1	1	25	1	6	39	3																					1
	45		9	111	1	T0	2	2	1	2	1	3	25	1	4	37	4																					1
	46		9	102	1	T0	1	1	2	1	1	1	21	1	12	21	3																					1
	49		9	100	1	T0	2	1	1	2	1	2	22	1	16	37	3																					1
	53		9	135	1	T0	2	1	1	2	1	2	26	1	19	50	4																					1
	55		9	136	1	T0	2	1	1	2	1	2	26	1	9	39	4																					1
	57		9	95	1	T0	1	1	1	2	1	1	26		5	16	4																					1
	58		9	90	1	T0	2	1	1	2	1	2	28	1	4	33	3																					1
	59		9	170	1	T0	2	1	1	2	1	2	26	2	4	33	3																					1
	60		9	129	1	T0	1	1	1	1	1	0	27	1	11	27	2																					1
	65		9	128	1	T0	2	1	1	1	1	1	29	1	1	12	3																					1
	67		9	155	1	T0	1	1	1	2	1	1	28	1	1	29	3																					1
	69		9	156	1	T0	2	1	1	1	1	1	26	1	10	31	3																					1
	71		9	146	1	T0	2	1	1	1	1	1	23	2	19	33	3																					1
	78		9	141	1	T0	1	1	2	2	1	2	27	1	4	26	3																					1
	84		9	169	1	T0	1	2	1	2	1	2	25	1	1	28	4																					1
	97		9	176	1	T0	2	1	1	2	1	2	23	1		38	4																					1
	121		9	49	1	T0	1	1	1	2	1	1	27	1	6	27	4																					1
	126		9	146	1	T0	2	1	1	2	1	2	29	1	8	35	3																					1
	129		9	66	1	T0	1	1	2	2	1	2	27			36	3																					1
	130		9	85	1	T0	2	1	2	2	1	3	29	1	10	10	3																					1
	148		9	109	1	T0	2	1	2	1	1	2	28		0	25	3																					1
	781		9	143	3	NoLoCo																																1
	771		9	109	3	NoLoCo																																1
	761		9	114	3	NoLoCo																																1
	701		9	162	3	NoLoCo																																1
	691		9	141	3	NoLoCo																																1
	641		9	148	3	NoLoCo																																1
	631		9	123	3	NoLoCo																																1
	611		9	136	3	NoLoCo																																1
	601		9	177	3	NoLoCo																																1
	591		9	131	3	NoLoCo																																1
	571		9	186	3	NoLoCo																																1
	551		9	148	3	NoLoCo																																1
	521		9	160	3	NoLoCo																																1
	461		9	144	3	NoLoCo																																1
	441		9	131	3	NoLoCo																																1
	431		9	249	3	NoLoCo																																1
	401		9	127	3	NoLoCo																																1
	371		9	135	3	NoLoCo																																1
	301		9	142	3	NoLoCo																																1
	261		9	142	3	NoLoCo																																1
	241		9	143	3	NoLoCo																																1
	231		9		3	NoLoCo																																1
	151		9	147	3	NoLoCo																																1
	141		9		3	NoLoCo																																1
	131		9	151	3	NoLoCo																																1
	111		9	154	3	NoLoCo																																1
	911		9		3	NoLoCo																																1
	811		9	155	3	NoLoCo																																1
	711		9	134	3	NoLoCo																																1
	311		9	146	3	NoLoCo																																1
	3		10	216	2	T1	2	2	1	1	1	2	30	1	14	20	1																					0
	4		10	256	2	T1	1	2	2	2	1	3	24	1	1	38	4																					0
	5		10	143	2	T1	1	1	1	2	1	1	22	1	7	32	3																					0
	7		10	178	2	T1	1	1	1	2	2	2	25	1	1	16	3																					0
	8		10	258	2	T1	1	1	1	2	1	1	29	1	6	37	2																					0
	9		10	240	2	T1	1	1	1	2	1	1	22	1	5	28	4																					0
	16		10	243	2	T1	1	1	1	2	1	1	23	1	7	44	3																					0
	18		10	235	2	T1	1	1	2	1	1	1	24	1		31	2																					0
	19		10	159	2	T1	2	1	1	1	1	1	27	1	1	20	1																					0
	20		10	232	2	T1	1	1	1	2	1	1	26	1	4	20	3																					0
	21		10	282	2	T1	2	1	1	1	1	1	24	1	13	40	4																					0
	24		10	251	2	T1	2	1	1	2	1	2	25	1	14	27	3																					0
	26		10	278	2	T1	1	1	1	2	1	1	28	1	6	23	2																					0
	27		10		2	T1	1	1	2	1	1	1	25	2	9	49	4																					0
	30		10	307	2	T1	1	2	1	2	1	2	28	1	5	27	4																					0
	31		10	147	2	T1	1	1	2	1	1	1	26	2	19	40	4																					0
	32		10	176	2	T1	1	1	2	2	1	2	29	1	3	19	2																					0
	34		10	256	2	T1	1	1	2	1	1	1	21	2	10	17	2																					0
	35		10	192	2	T1	2	1	2	2	1	3	28	1	7	46	4																					0
	36		10	162	2	T1	2	1	1	2	1	2	25	1	14	27	3																					0
	37		10	189	2	T1	2	1	1	2	1	2	30	2	7	43	3																					0
	38		10	181	2	T1	1	1	2	1	1	1	19	1	5	36	4																					0
	40		10	207	2	T1	2	2	1	2	1	3	25	1	5	24	4																					0
	43		10	200	2	T1	1	1	1	2	1	1	26	1	3	29	3																					0
	45		10	190	2	T1	2	2	1	2	1	3	27	1	5	25	3																					0
	46		10	209	2	T1	1	1	2	1	1	1	22	1	7	17	2																					0
	49		10	254	2	T1	2	1	1	2	1	2	21	2	16	38	3																					0
	53		10	238	2	T1	2	1	1	2	1	2	27	1	20	49	4																					0
	55		10	227	2	T1	2	1	1	2	1	2	27	1	5	36	4																					0
	57		10	200	2	T1	1	1	1	2	1	1	26		12	33	3																					0
	58		10	202	2	T1	2	1	1	2	1	2	28	1	6	30	3																					0
	59		10	270	2	T1	2	1	1	2	1	2	28	1	4	25	3																					0
	60		10	234	2	T1	1	1	1	1	1	0	30	1	3	19	2																					0
	65		10		2	T1	2	1	1	1	1	1																										0
	67		10	253	2	T1	1	1	1	2	1	1	27	1	5	27	3																					0
	69		10	291	2	T1	2	1	1	1	1	1	27	1	7	33	4																					0
	71		10	239	2	T1	2	1	1	1	1	1	24	1	6	28	3																					0
	78		10	220	2	T1	1	1	2	2	1	2	29	1	5	32	3																					0
	84		10	248	2	T1	1	2	1	2	1	2	29	1	3	27	3																					0
	97		10	283	2	T1	2	1	1	2	1	2	26		13	35	3																					0
	121		10	145	2	T1	1	1	1	2	1	1	23		2	30	3																					0
	126		10		2	T1	2	1	1	2	1	2																										0
	129		10		2	T1	1	1	2	2	1	2																										0
	130		10		2	T1	2	1	2	2	1	3																										0
	148		10	283	2	T1	2	1	2	1	1	2																										0
	3		10	137	1	T0	2	2	1	1	1	2	29	1	12	35	3																					1
	4		10	170	1	T0	1	2	2	2	1	3	26	1	2	28	3																					1
	5		10	50	1	T0	1	1	1	2	1	1	26	1	1	34	4																					1
	7		10	85	1	T0	1	1	1	2	2	2	27	1	4	27	3																					1
	8		10	172	1	T0	1	1	1	2	1	1	29	1	3	37	3																					1
	9		10	113	1	T0	1	1	1	2	1	1		1	4	32	4																					1
	16		10	152	1	T0	1	1	1	2	1	1	26	1	11	45	3																					1
	18		10	142	1	T0	1	1	2	1	1	1	27	1	14	35	3																					1
	19		10	66	1	T0	2	1	1	1	1	1		1	3	37	3																					1
	20		10	134	1	T0	1	1	1	2	1	1	27	1	7	21	3																					1
	21		10	119	1	T0	2	1	1	1	1	1	20	2	21	50	3																					1
	24		10	144	1	T0	2	1	1	2	1	2	26	1	10	33	3																					1
	26		10	131	1	T0	1	1	1	2	1	1	28	1	12	28	3																					1
	27		10	69	1	T0	1	1	2	1	1	1	25	2	10	39	4																					1
	30		10	151	1	T0	1	2	1	2	1	2	28	1		32	4																					1
	31		10	51	1	T0	1	1	2	1	1	1	29	1	11	33	4																					1
	32		10	76	1	T0	1	1	2	2	1	2	30	1	6	39	3																					1
	34		10	116	1	T0	1	1	2	1	1	1	22	1	12	33	3																					1
	35		10	71	1	T0	2	1	2	2	1	3	22	1	10	40	4																					1
	36		10	69	1	T0	2	1	1	2	1	2	26	1	9	34	3																					1
	37		10	89	1	T0	2	1	1	2	1	2	29	1	7	38	3																					1
	38		10	81	1	T0	1	1	2	1	1	1	15	1	8	39	4																					1
	40		10	121	1	T0	2	2	1	2	1	3	25	1	4	33	4																					1
	43		10	114	1	T0	1	1	1	2	1	1	25	1	6	39	3																					1
	45		10	111	1	T0	2	2	1	2	1	3	25	1	4	37	4																					1
	46		10	102	1	T0	1	1	2	1	1	1	21	1	12	21	3																					1
	49		10	100	1	T0	2	1	1	2	1	2	22	1	16	37	3																					1
	53		10	135	1	T0	2	1	1	2	1	2	26	1	19	50	4																					1
	55		10	136	1	T0	2	1	1	2	1	2	26	1	9	39	4																					1
	57		10	95	1	T0	1	1	1	2	1	1	26		5	16	4																					1
	58		10	90	1	T0	2	1	1	2	1	2	28	1	4	33	3																					1
	59		10	170	1	T0	2	1	1	2	1	2	26	2	4	33	3																					1
	60		10	129	1	T0	1	1	1	1	1	0	27	1	11	27	2																					1
	65		10	128	1	T0	2	1	1	1	1	1	29	1	1	12	3																					1
	67		10	155	1	T0	1	1	1	2	1	1	28	1	1	29	3																					1
	69		10	156	1	T0	2	1	1	1	1	1	26	1	10	31	3																					1
	71		10	146	1	T0	2	1	1	1	1	1	23	2	19	33	3																					1
	78		10	141	1	T0	1	1	2	2	1	2	27	1	4	26	3																					1
	84		10	169	1	T0	1	2	1	2	1	2	25	1	1	28	4																					1
	97		10	176	1	T0	2	1	1	2	1	2	23	1		38	4																					1
	121		10	49	1	T0	1	1	1	2	1	1	27	1	6	27	4																					1
	126		10	146	1	T0	2	1	1	2	1	2	29	1	8	35	3																					1
	129		10	66	1	T0	1	1	2	2	1	2	27			36	3																					1
	130		10	85	1	T0	2	1	2	2	1	3	29	1	10	10	3																					1
	148		10	109	1	T0	2	1	2	1	1	2	28		0	25	3																					1
	781		10	143	3	NoLoCo																																1
	771		10	109	3	NoLoCo																																1
	761		10	114	3	NoLoCo																																1
	701		10	162	3	NoLoCo																																1
	691		10	141	3	NoLoCo																																1
	641		10	148	3	NoLoCo																																1
	631		10	123	3	NoLoCo																																1
	611		10	136	3	NoLoCo																																1
	601		10	177	3	NoLoCo																																1
	591		10	131	3	NoLoCo																																1
	571		10	186	3	NoLoCo																																1
	551		10	148	3	NoLoCo																																1
	521		10	160	3	NoLoCo																																1
	461		10	144	3	NoLoCo																																1
	441		10	131	3	NoLoCo																																1
	431		10	249	3	NoLoCo																																1
	401		10	127	3	NoLoCo																																1
	371		10	135	3	NoLoCo																																1
	301		10	142	3	NoLoCo																																1
	261		10	142	3	NoLoCo																																1
	241		10	143	3	NoLoCo																																1
	231		10		3	NoLoCo																																1
	151		10	147	3	NoLoCo																																1
	141		10		3	NoLoCo																																1
	131		10	151	3	NoLoCo																																1
	111		10	154	3	NoLoCo																																1
	911		10		3	NoLoCo																																1
	811		10	155	3	NoLoCo																																1
	711		10	134	3	NoLoCo																																1
	311		10	146	3	NoLoCo																																1
	3		11	216	2	T1	2	2	1	1	1	2	30	1	14	20	1																					0
	4		11	256	2	T1	1	2	2	2	1	3	24	1	1	38	4																					0
	5		11	143	2	T1	1	1	1	2	1	1	22	1	7	32	3																					0
	7		11	178	2	T1	1	1	1	2	2	2	25	1	1	16	3																					0
	8		11	258	2	T1	1	1	1	2	1	1	29	1	6	37	2																					0
	9		11	240	2	T1	1	1	1	2	1	1	22	1	5	28	4																					0
	16		11	243	2	T1	1	1	1	2	1	1	23	1	7	44	3																					0
	18		11	235	2	T1	1	1	2	1	1	1	24	1		31	2																					0
	19		11	159	2	T1	2	1	1	1	1	1	27	1	1	20	1																					0
	20		11	232	2	T1	1	1	1	2	1	1	26	1	4	20	3																					0
	21		11	282	2	T1	2	1	1	1	1	1	24	1	13	40	4																					0
	24		11	251	2	T1	2	1	1	2	1	2	25	1	14	27	3																					0
	26		11	278	2	T1	1	1	1	2	1	1	28	1	6	23	2																					0
	27		11		2	T1	1	1	2	1	1	1	25	2	9	49	4																					0
	30		11	307	2	T1	1	2	1	2	1	2	28	1	5	27	4																					0
	31		11	147	2	T1	1	1	2	1	1	1	26	2	19	40	4																					0
	32		11	176	2	T1	1	1	2	2	1	2	29	1	3	19	2																					0
	34		11	256	2	T1	1	1	2	1	1	1	21	2	10	17	2																					0
	35		11	192	2	T1	2	1	2	2	1	3	28	1	7	46	4																					0
	36		11	162	2	T1	2	1	1	2	1	2	25	1	14	27	3																					0
	37		11	189	2	T1	2	1	1	2	1	2	30	2	7	43	3																					0
	38		11	181	2	T1	1	1	2	1	1	1	19	1	5	36	4																					0
	40		11	207	2	T1	2	2	1	2	1	3	25	1	5	24	4																					0
	43		11	200	2	T1	1	1	1	2	1	1	26	1	3	29	3																					0
	45		11	190	2	T1	2	2	1	2	1	3	27	1	5	25	3																					0
	46		11	209	2	T1	1	1	2	1	1	1	22	1	7	17	2																					0
	49		11	254	2	T1	2	1	1	2	1	2	21	2	16	38	3																					0
	53		11	238	2	T1	2	1	1	2	1	2	27	1	20	49	4																					0
	55		11	227	2	T1	2	1	1	2	1	2	27	1	5	36	4																					0
	57		11	200	2	T1	1	1	1	2	1	1	26		12	33	3																					0
	58		11	202	2	T1	2	1	1	2	1	2	28	1	6	30	3																					0
	59		11	270	2	T1	2	1	1	2	1	2	28	1	4	25	3																					0
	60		11	234	2	T1	1	1	1	1	1	0	30	1	3	19	2																					0
	65		11		2	T1	2	1	1	1	1	1																										0
	67		11	253	2	T1	1	1	1	2	1	1	27	1	5	27	3																					0
	69		11	291	2	T1	2	1	1	1	1	1	27	1	7	33	4																					0
	71		11	239	2	T1	2	1	1	1	1	1	24	1	6	28	3																					0
	78		11	220	2	T1	1	1	2	2	1	2	29	1	5	32	3																					0
	84		11	248	2	T1	1	2	1	2	1	2	29	1	3	27	3																					0
	97		11	283	2	T1	2	1	1	2	1	2	26		13	35	3																					0
	121		11	145	2	T1	1	1	1	2	1	1	23		2	30	3																					0
	126		11		2	T1	2	1	1	2	1	2																										0
	129		11		2	T1	1	1	2	2	1	2																										0
	130		11		2	T1	2	1	2	2	1	3																										0
	148		11	283	2	T1	2	1	2	1	1	2																										0
	3		11	137	1	T0	2	2	1	1	1	2	29	1	12	35	3																					1
	4		11	170	1	T0	1	2	2	2	1	3	26	1	2	28	3																					1
	5		11	50	1	T0	1	1	1	2	1	1	26	1	1	34	4																					1
	7		11	85	1	T0	1	1	1	2	2	2	27	1	4	27	3																					1
	8		11	172	1	T0	1	1	1	2	1	1	29	1	3	37	3																					1
	9		11	113	1	T0	1	1	1	2	1	1		1	4	32	4																					1
	16		11	152	1	T0	1	1	1	2	1	1	26	1	11	45	3																					1
	18		11	142	1	T0	1	1	2	1	1	1	27	1	14	35	3																					1
	19		11	66	1	T0	2	1	1	1	1	1		1	3	37	3																					1
	20		11	134	1	T0	1	1	1	2	1	1	27	1	7	21	3																					1
	21		11	119	1	T0	2	1	1	1	1	1	20	2	21	50	3																					1
	24		11	144	1	T0	2	1	1	2	1	2	26	1	10	33	3																					1
	26		11	131	1	T0	1	1	1	2	1	1	28	1	12	28	3																					1
	27		11	69	1	T0	1	1	2	1	1	1	25	2	10	39	4																					1
	30		11	151	1	T0	1	2	1	2	1	2	28	1		32	4																					1
	31		11	51	1	T0	1	1	2	1	1	1	29	1	11	33	4																					1
	32		11	76	1	T0	1	1	2	2	1	2	30	1	6	39	3																					1
	34		11	116	1	T0	1	1	2	1	1	1	22	1	12	33	3																					1
	35		11	71	1	T0	2	1	2	2	1	3	22	1	10	40	4																					1
	36		11	69	1	T0	2	1	1	2	1	2	26	1	9	34	3																					1
	37		11	89	1	T0	2	1	1	2	1	2	29	1	7	38	3																					1
	38		11	81	1	T0	1	1	2	1	1	1	15	1	8	39	4																					1
	40		11	121	1	T0	2	2	1	2	1	3	25	1	4	33	4																					1
	43		11	114	1	T0	1	1	1	2	1	1	25	1	6	39	3																					1
	45		11	111	1	T0	2	2	1	2	1	3	25	1	4	37	4																					1
	46		11	102	1	T0	1	1	2	1	1	1	21	1	12	21	3																					1
	49		11	100	1	T0	2	1	1	2	1	2	22	1	16	37	3																					1
	53		11	135	1	T0	2	1	1	2	1	2	26	1	19	50	4																					1
	55		11	136	1	T0	2	1	1	2	1	2	26	1	9	39	4																					1
	57		11	95	1	T0	1	1	1	2	1	1	26		5	16	4																					1
	58		11	90	1	T0	2	1	1	2	1	2	28	1	4	33	3																					1
	59		11	170	1	T0	2	1	1	2	1	2	26	2	4	33	3																					1
	60		11	129	1	T0	1	1	1	1	1	0	27	1	11	27	2																					1
	65		11	128	1	T0	2	1	1	1	1	1	29	1	1	12	3																					1
	67		11	155	1	T0	1	1	1	2	1	1	28	1	1	29	3																					1
	69		11	156	1	T0	2	1	1	1	1	1	26	1	10	31	3																					1
	71		11	146	1	T0	2	1	1	1	1	1	23	2	19	33	3																					1
	78		11	141	1	T0	1	1	2	2	1	2	27	1	4	26	3																					1
	84		11	169	1	T0	1	2	1	2	1	2	25	1	1	28	4																					1
	97		11	176	1	T0	2	1	1	2	1	2	23	1		38	4																					1
	121		11	49	1	T0	1	1	1	2	1	1	27	1	6	27	4																					1
	126		11	146	1	T0	2	1	1	2	1	2	29	1	8	35	3																					1
	129		11	66	1	T0	1	1	2	2	1	2	27			36	3																					1
	130		11	85	1	T0	2	1	2	2	1	3	29	1	10	10	3																					1
	148		11	109	1	T0	2	1	2	1	1	2	28		0	25	3																					1
	781		11	143	3	NoLoCo																																1
	771		11	109	3	NoLoCo																																1
	761		11	114	3	NoLoCo																																1
	701		11	162	3	NoLoCo																																1
	691		11	141	3	NoLoCo																																1
	641		11	148	3	NoLoCo																																1
	631		11	123	3	NoLoCo																																1
	611		11	136	3	NoLoCo																																1
	601		11	177	3	NoLoCo																																1
	591		11	131	3	NoLoCo																																1
	571		11	186	3	NoLoCo																																1
	551		11	148	3	NoLoCo																																1
	521		11	160	3	NoLoCo																																1
	461		11	144	3	NoLoCo																																1
	441		11	131	3	NoLoCo																																1
	431		11	249	3	NoLoCo																																1
	401		11	127	3	NoLoCo																																1
	371		11	135	3	NoLoCo																																1
	301		11	142	3	NoLoCo																																1
	261		11	142	3	NoLoCo																																1
	241		11	143	3	NoLoCo																																1
	231		11		3	NoLoCo																																1
	151		11	147	3	NoLoCo																																1
	141		11		3	NoLoCo																																1
	131		11	151	3	NoLoCo																																1
	111		11	154	3	NoLoCo																																1
	911		11		3	NoLoCo																																1
	811		11	155	3	NoLoCo																																1
	711		11	134	3	NoLoCo																																1
	311		11	146	3	NoLoCo																																1
	3		12	216	2	T1	2	2	1	1	1	2	30	1	14	20	1																					0
	4		12	256	2	T1	1	2	2	2	1	3	24	1	1	38	4																					0
	5		12	143	2	T1	1	1	1	2	1	1	22	1	7	32	3																					0
	7		12	178	2	T1	1	1	1	2	2	2	25	1	1	16	3																					0
	8		12	258	2	T1	1	1	1	2	1	1	29	1	6	37	2																					0
	9		12	240	2	T1	1	1	1	2	1	1	22	1	5	28	4																					0
	16		12	243	2	T1	1	1	1	2	1	1	23	1	7	44	3																					0
	18		12	235	2	T1	1	1	2	1	1	1	24	1		31	2																					0
	19		12	159	2	T1	2	1	1	1	1	1	27	1	1	20	1																					0
	20		12	232	2	T1	1	1	1	2	1	1	26	1	4	20	3																					0
	21		12	282	2	T1	2	1	1	1	1	1	24	1	13	40	4																					0
	24		12	251	2	T1	2	1	1	2	1	2	25	1	14	27	3																					0
	26		12	278	2	T1	1	1	1	2	1	1	28	1	6	23	2																					0
	27		12		2	T1	1	1	2	1	1	1	25	2	9	49	4																					0
	30		12	307	2	T1	1	2	1	2	1	2	28	1	5	27	4																					0
	31		12	147	2	T1	1	1	2	1	1	1	26	2	19	40	4																					0
	32		12	176	2	T1	1	1	2	2	1	2	29	1	3	19	2																					0
	34		12	256	2	T1	1	1	2	1	1	1	21	2	10	17	2																					0
	35		12	192	2	T1	2	1	2	2	1	3	28	1	7	46	4																					0
	36		12	162	2	T1	2	1	1	2	1	2	25	1	14	27	3																					0
	37		12	189	2	T1	2	1	1	2	1	2	30	2	7	43	3																					0
	38		12	181	2	T1	1	1	2	1	1	1	19	1	5	36	4																					0
	40		12	207	2	T1	2	2	1	2	1	3	25	1	5	24	4																					0
	43		12	200	2	T1	1	1	1	2	1	1	26	1	3	29	3																					0
	45		12	190	2	T1	2	2	1	2	1	3	27	1	5	25	3																					0
	46		12	209	2	T1	1	1	2	1	1	1	22	1	7	17	2																					0
	49		12	254	2	T1	2	1	1	2	1	2	21	2	16	38	3																					0
	53		12	238	2	T1	2	1	1	2	1	2	27	1	20	49	4																					0
	55		12	227	2	T1	2	1	1	2	1	2	27	1	5	36	4																					0
	57		12	200	2	T1	1	1	1	2	1	1	26		12	33	3																					0
	58		12	202	2	T1	2	1	1	2	1	2	28	1	6	30	3																					0
	59		12	270	2	T1	2	1	1	2	1	2	28	1	4	25	3																					0
	60		12	234	2	T1	1	1	1	1	1	0	30	1	3	19	2																					0
	65		12		2	T1	2	1	1	1	1	1																										0
	67		12	253	2	T1	1	1	1	2	1	1	27	1	5	27	3																					0
	69		12	291	2	T1	2	1	1	1	1	1	27	1	7	33	4																					0
	71		12	239	2	T1	2	1	1	1	1	1	24	1	6	28	3																					0
	78		12	220	2	T1	1	1	2	2	1	2	29	1	5	32	3																					0
	84		12	248	2	T1	1	2	1	2	1	2	29	1	3	27	3																					0
	97		12	283	2	T1	2	1	1	2	1	2	26		13	35	3																					0
	121		12	145	2	T1	1	1	1	2	1	1	23		2	30	3																					0
	126		12		2	T1	2	1	1	2	1	2																										0
	129		12		2	T1	1	1	2	2	1	2																										0
	130		12		2	T1	2	1	2	2	1	3																										0
	148		12	283	2	T1	2	1	2	1	1	2																										0
	3		12	137	1	T0	2	2	1	1	1	2	29	1	12	35	3																					1
	4		12	170	1	T0	1	2	2	2	1	3	26	1	2	28	3																					1
	5		12	50	1	T0	1	1	1	2	1	1	26	1	1	34	4																					1
	7		12	85	1	T0	1	1	1	2	2	2	27	1	4	27	3																					1
	8		12	172	1	T0	1	1	1	2	1	1	29	1	3	37	3																					1
	9		12	113	1	T0	1	1	1	2	1	1		1	4	32	4																					1
	16		12	152	1	T0	1	1	1	2	1	1	26	1	11	45	3																					1
	18		12	142	1	T0	1	1	2	1	1	1	27	1	14	35	3																					1
	19		12	66	1	T0	2	1	1	1	1	1		1	3	37	3																					1
	20		12	134	1	T0	1	1	1	2	1	1	27	1	7	21	3																					1
	21		12	119	1	T0	2	1	1	1	1	1	20	2	21	50	3																					1
	24		12	144	1	T0	2	1	1	2	1	2	26	1	10	33	3																					1
	26		12	131	1	T0	1	1	1	2	1	1	28	1	12	28	3																					1
	27		12	69	1	T0	1	1	2	1	1	1	25	2	10	39	4																					1
	30		12	151	1	T0	1	2	1	2	1	2	28	1		32	4																					1
	31		12	51	1	T0	1	1	2	1	1	1	29	1	11	33	4																					1
	32		12	76	1	T0	1	1	2	2	1	2	30	1	6	39	3																					1
	34		12	116	1	T0	1	1	2	1	1	1	22	1	12	33	3																					1
	35		12	71	1	T0	2	1	2	2	1	3	22	1	10	40	4																					1
	36		12	69	1	T0	2	1	1	2	1	2	26	1	9	34	3																					1
	37		12	89	1	T0	2	1	1	2	1	2	29	1	7	38	3																					1
	38		12	81	1	T0	1	1	2	1	1	1	15	1	8	39	4																					1
	40		12	121	1	T0	2	2	1	2	1	3	25	1	4	33	4																					1
	43		12	114	1	T0	1	1	1	2	1	1	25	1	6	39	3																					1
	45		12	111	1	T0	2	2	1	2	1	3	25	1	4	37	4																					1
	46		12	102	1	T0	1	1	2	1	1	1	21	1	12	21	3																					1
	49		12	100	1	T0	2	1	1	2	1	2	22	1	16	37	3																					1
	53		12	135	1	T0	2	1	1	2	1	2	26	1	19	50	4																					1
	55		12	136	1	T0	2	1	1	2	1	2	26	1	9	39	4																					1
	57		12	95	1	T0	1	1	1	2	1	1	26		5	16	4																					1
	58		12	90	1	T0	2	1	1	2	1	2	28	1	4	33	3																					1
	59		12	170	1	T0	2	1	1	2	1	2	26	2	4	33	3																					1
	60		12	129	1	T0	1	1	1	1	1	0	27	1	11	27	2																					1
	65		12	128	1	T0	2	1	1	1	1	1	29	1	1	12	3																					1
	67		12	155	1	T0	1	1	1	2	1	1	28	1	1	29	3																					1
	69		12	156	1	T0	2	1	1	1	1	1	26	1	10	31	3																					1
	71		12	146	1	T0	2	1	1	1	1	1	23	2	19	33	3																					1
	78		12	141	1	T0	1	1	2	2	1	2	27	1	4	26	3																					1
	84		12	169	1	T0	1	2	1	2	1	2	25	1	1	28	4																					1
	97		12	176	1	T0	2	1	1	2	1	2	23	1		38	4																					1
	121		12	49	1	T0	1	1	1	2	1	1	27	1	6	27	4																					1
	126		12	146	1	T0	2	1	1	2	1	2	29	1	8	35	3																					1
	129		12	66	1	T0	1	1	2	2	1	2	27			36	3																					1
	130		12	85	1	T0	2	1	2	2	1	3	29	1	10	10	3																					1
	148		12	109	1	T0	2	1	2	1	1	2	28		0	25	3																					1
	781		12	143	3	NoLoCo																																1
	771		12	109	3	NoLoCo																																1
	761		12	114	3	NoLoCo																																1
	701		12	162	3	NoLoCo																																1
	691		12	141	3	NoLoCo																																1
	641		12	148	3	NoLoCo																																1
	631		12	123	3	NoLoCo																																1
	611		12	136	3	NoLoCo																																1
	601		12	177	3	NoLoCo																																1
	591		12	131	3	NoLoCo																																1
	571		12	186	3	NoLoCo																																1
	551		12	148	3	NoLoCo																																1
	521		12	160	3	NoLoCo																																1
	461		12	144	3	NoLoCo																																1
	441		12	131	3	NoLoCo																																1
	431		12	249	3	NoLoCo																																1
	401		12	127	3	NoLoCo																																1
	371		12	135	3	NoLoCo																																1
	301		12	142	3	NoLoCo																																1
	261		12	142	3	NoLoCo																																1
	241		12	143	3	NoLoCo																																1
	231		12		3	NoLoCo																																1
	151		12	147	3	NoLoCo																																1
	141		12		3	NoLoCo																																1
	131		12	151	3	NoLoCo																																1
	111		12	154	3	NoLoCo																																1
	911		12		3	NoLoCo																																1
	811		12	155	3	NoLoCo																																1
	711		12	134	3	NoLoCo																																1
	311		12	146	3	NoLoCo																																1
	3		13	216	2	T1	2	2	1	1	1	2	30	1	14	20	1																					0
	4		13	256	2	T1	1	2	2	2	1	3	24	1	1	38	4																					0
	5		13	143	2	T1	1	1	1	2	1	1	22	1	7	32	3																					0
	7		13	178	2	T1	1	1	1	2	2	2	25	1	1	16	3																					0
	8		13	258	2	T1	1	1	1	2	1	1	29	1	6	37	2																					0
	9		13	240	2	T1	1	1	1	2	1	1	22	1	5	28	4																					0
	16		13	243	2	T1	1	1	1	2	1	1	23	1	7	44	3																					0
	18		13	235	2	T1	1	1	2	1	1	1	24	1		31	2																					0
	19		13	159	2	T1	2	1	1	1	1	1	27	1	1	20	1																					0
	20		13	232	2	T1	1	1	1	2	1	1	26	1	4	20	3																					0
	21		13	282	2	T1	2	1	1	1	1	1	24	1	13	40	4																					0
	24		13	251	2	T1	2	1	1	2	1	2	25	1	14	27	3																					0
	26		13	278	2	T1	1	1	1	2	1	1	28	1	6	23	2																					0
	27		13		2	T1	1	1	2	1	1	1	25	2	9	49	4																					0
	30		13	307	2	T1	1	2	1	2	1	2	28	1	5	27	4																					0
	31		13	147	2	T1	1	1	2	1	1	1	26	2	19	40	4																					0
	32		13	176	2	T1	1	1	2	2	1	2	29	1	3	19	2																					0
	34		13	256	2	T1	1	1	2	1	1	1	21	2	10	17	2																					0
	35		13	192	2	T1	2	1	2	2	1	3	28	1	7	46	4																					0
	36		13	162	2	T1	2	1	1	2	1	2	25	1	14	27	3																					0
	37		13	189	2	T1	2	1	1	2	1	2	30	2	7	43	3																					0
	38		13	181	2	T1	1	1	2	1	1	1	19	1	5	36	4																					0
	40		13	207	2	T1	2	2	1	2	1	3	25	1	5	24	4																					0
	43		13	200	2	T1	1	1	1	2	1	1	26	1	3	29	3																					0
	45		13	190	2	T1	2	2	1	2	1	3	27	1	5	25	3																					0
	46		13	209	2	T1	1	1	2	1	1	1	22	1	7	17	2																					0
	49		13	254	2	T1	2	1	1	2	1	2	21	2	16	38	3																					0
	53		13	238	2	T1	2	1	1	2	1	2	27	1	20	49	4																					0
	55		13	227	2	T1	2	1	1	2	1	2	27	1	5	36	4																					0
	57		13	200	2	T1	1	1	1	2	1	1	26		12	33	3																					0
	58		13	202	2	T1	2	1	1	2	1	2	28	1	6	30	3																					0
	59		13	270	2	T1	2	1	1	2	1	2	28	1	4	25	3																					0
	60		13	234	2	T1	1	1	1	1	1	0	30	1	3	19	2																					0
	65		13		2	T1	2	1	1	1	1	1																										0
	67		13	253	2	T1	1	1	1	2	1	1	27	1	5	27	3																					0
	69		13	291	2	T1	2	1	1	1	1	1	27	1	7	33	4																					0
	71		13	239	2	T1	2	1	1	1	1	1	24	1	6	28	3																					0
	78		13	220	2	T1	1	1	2	2	1	2	29	1	5	32	3																					0
	84		13	248	2	T1	1	2	1	2	1	2	29	1	3	27	3																					0
	97		13	283	2	T1	2	1	1	2	1	2	26		13	35	3																					0
	121		13	145	2	T1	1	1	1	2	1	1	23		2	30	3																					0
	126		13		2	T1	2	1	1	2	1	2																										0
	129		13		2	T1	1	1	2	2	1	2																										0
	130		13		2	T1	2	1	2	2	1	3																										0
	148		13	283	2	T1	2	1	2	1	1	2																										0
	3		13	137	1	T0	2	2	1	1	1	2	29	1	12	35	3																					1
	4		13	170	1	T0	1	2	2	2	1	3	26	1	2	28	3																					1
	5		13	50	1	T0	1	1	1	2	1	1	26	1	1	34	4																					1
	7		13	85	1	T0	1	1	1	2	2	2	27	1	4	27	3																					1
	8		13	172	1	T0	1	1	1	2	1	1	29	1	3	37	3																					1
	9		13	113	1	T0	1	1	1	2	1	1		1	4	32	4																					1
	16		13	152	1	T0	1	1	1	2	1	1	26	1	11	45	3																					1
	18		13	142	1	T0	1	1	2	1	1	1	27	1	14	35	3																					1
	19		13	66	1	T0	2	1	1	1	1	1		1	3	37	3																					1
	20		13	134	1	T0	1	1	1	2	1	1	27	1	7	21	3																					1
	21		13	119	1	T0	2	1	1	1	1	1	20	2	21	50	3																					1
	24		13	144	1	T0	2	1	1	2	1	2	26	1	10	33	3																					1
	26		13	131	1	T0	1	1	1	2	1	1	28	1	12	28	3																					1
	27		13	69	1	T0	1	1	2	1	1	1	25	2	10	39	4																					1
	30		13	151	1	T0	1	2	1	2	1	2	28	1		32	4																					1
	31		13	51	1	T0	1	1	2	1	1	1	29	1	11	33	4																					1
	32		13	76	1	T0	1	1	2	2	1	2	30	1	6	39	3																					1
	34		13	116	1	T0	1	1	2	1	1	1	22	1	12	33	3																					1
	35		13	71	1	T0	2	1	2	2	1	3	22	1	10	40	4																					1
	36		13	69	1	T0	2	1	1	2	1	2	26	1	9	34	3																					1
	37		13	89	1	T0	2	1	1	2	1	2	29	1	7	38	3																					1
	38		13	81	1	T0	1	1	2	1	1	1	15	1	8	39	4																					1
	40		13	121	1	T0	2	2	1	2	1	3	25	1	4	33	4																					1
	43		13	114	1	T0	1	1	1	2	1	1	25	1	6	39	3																					1
	45		13	111	1	T0	2	2	1	2	1	3	25	1	4	37	4																					1
	46		13	102	1	T0	1	1	2	1	1	1	21	1	12	21	3																					1
	49		13	100	1	T0	2	1	1	2	1	2	22	1	16	37	3																					1
	53		13	135	1	T0	2	1	1	2	1	2	26	1	19	50	4																					1
	55		13	136	1	T0	2	1	1	2	1	2	26	1	9	39	4																					1
	57		13	95	1	T0	1	1	1	2	1	1	26		5	16	4																					1
	58		13	90	1	T0	2	1	1	2	1	2	28	1	4	33	3																					1
	59		13	170	1	T0	2	1	1	2	1	2	26	2	4	33	3																					1
	60		13	129	1	T0	1	1	1	1	1	0	27	1	11	27	2																					1
	65		13	128	1	T0	2	1	1	1	1	1	29	1	1	12	3																					1
	67		13	155	1	T0	1	1	1	2	1	1	28	1	1	29	3																					1
	69		13	156	1	T0	2	1	1	1	1	1	26	1	10	31	3																					1
	71		13	146	1	T0	2	1	1	1	1	1	23	2	19	33	3																					1
	78		13	141	1	T0	1	1	2	2	1	2	27	1	4	26	3																					1
	84		13	169	1	T0	1	2	1	2	1	2	25	1	1	28	4																					1
	97		13	176	1	T0	2	1	1	2	1	2	23	1		38	4																					1
	121		13	49	1	T0	1	1	1	2	1	1	27	1	6	27	4																					1
	126		13	146	1	T0	2	1	1	2	1	2	29	1	8	35	3																					1
	129		13	66	1	T0	1	1	2	2	1	2	27			36	3																					1
	130		13	85	1	T0	2	1	2	2	1	3	29	1	10	10	3																					1
	148		13	109	1	T0	2	1	2	1	1	2	28		0	25	3																					1
	781		13	143	3	NoLoCo																																1
	771		13	109	3	NoLoCo																																1
	761		13	114	3	NoLoCo																																1
	701		13	162	3	NoLoCo																																1
	691		13	141	3	NoLoCo																																1
	641		13	148	3	NoLoCo																																1
	631		13	123	3	NoLoCo																																1
	611		13	136	3	NoLoCo																																1
	601		13	177	3	NoLoCo																																1
	591		13	131	3	NoLoCo																																1
	571		13	186	3	NoLoCo																																1
	551		13	148	3	NoLoCo																																1
	521		13	160	3	NoLoCo																																1
	461		13	144	3	NoLoCo																																1
	441		13	131	3	NoLoCo																																1
	431		13	249	3	NoLoCo																																1
	401		13	127	3	NoLoCo																																1
	371		13	135	3	NoLoCo																																1
	301		13	142	3	NoLoCo																																1
	261		13	142	3	NoLoCo																																1
	241		13	143	3	NoLoCo																																1
	231		13		3	NoLoCo																																1
	151		13	147	3	NoLoCo																																1
	141		13		3	NoLoCo																																1
	131		13	151	3	NoLoCo																																1
	111		13	154	3	NoLoCo																																1
	911		13		3	NoLoCo																																1
	811		13	155	3	NoLoCo																																1
	711		13	134	3	NoLoCo																																1
	311		13	146	3	NoLoCo																																1
	3		14	216	2	T1	2	2	1	1	1	2	30	1	14	20	1																					0
	4		14	256	2	T1	1	2	2	2	1	3	24	1	1	38	4																					0
	5		14	143	2	T1	1	1	1	2	1	1	22	1	7	32	3																					0
	7		14	178	2	T1	1	1	1	2	2	2	25	1	1	16	3																					0
	8		14	258	2	T1	1	1	1	2	1	1	29	1	6	37	2																					0
	9		14	240	2	T1	1	1	1	2	1	1	22	1	5	28	4																					0
	16		14	243	2	T1	1	1	1	2	1	1	23	1	7	44	3																					0
	18		14	235	2	T1	1	1	2	1	1	1	24	1		31	2																					0
	19		14	159	2	T1	2	1	1	1	1	1	27	1	1	20	1																					0
	20		14	232	2	T1	1	1	1	2	1	1	26	1	4	20	3																					0
	21		14	282	2	T1	2	1	1	1	1	1	24	1	13	40	4																					0
	24		14	251	2	T1	2	1	1	2	1	2	25	1	14	27	3																					0
	26		14	278	2	T1	1	1	1	2	1	1	28	1	6	23	2																					0
	27		14		2	T1	1	1	2	1	1	1	25	2	9	49	4																					0
	30		14	307	2	T1	1	2	1	2	1	2	28	1	5	27	4																					0
	31		14	147	2	T1	1	1	2	1	1	1	26	2	19	40	4																					0
	32		14	176	2	T1	1	1	2	2	1	2	29	1	3	19	2																					0
	34		14	256	2	T1	1	1	2	1	1	1	21	2	10	17	2																					0
	35		14	192	2	T1	2	1	2	2	1	3	28	1	7	46	4																					0
	36		14	162	2	T1	2	1	1	2	1	2	25	1	14	27	3																					0
	37		14	189	2	T1	2	1	1	2	1	2	30	2	7	43	3																					0
	38		14	181	2	T1	1	1	2	1	1	1	19	1	5	36	4																					0
	40		14	207	2	T1	2	2	1	2	1	3	25	1	5	24	4																					0
	43		14	200	2	T1	1	1	1	2	1	1	26	1	3	29	3																					0
	45		14	190	2	T1	2	2	1	2	1	3	27	1	5	25	3																					0
	46		14	209	2	T1	1	1	2	1	1	1	22	1	7	17	2																					0
	49		14	254	2	T1	2	1	1	2	1	2	21	2	16	38	3																					0
	53		14	238	2	T1	2	1	1	2	1	2	27	1	20	49	4																					0
	55		14	227	2	T1	2	1	1	2	1	2	27	1	5	36	4																					0
	57		14	200	2	T1	1	1	1	2	1	1	26		12	33	3																					0
	58		14	202	2	T1	2	1	1	2	1	2	28	1	6	30	3																					0
	59		14	270	2	T1	2	1	1	2	1	2	28	1	4	25	3																					0
	60		14	234	2	T1	1	1	1	1	1	0	30	1	3	19	2																					0
	65		14		2	T1	2	1	1	1	1	1																										0
	67		14	253	2	T1	1	1	1	2	1	1	27	1	5	27	3																					0
	69		14	291	2	T1	2	1	1	1	1	1	27	1	7	33	4																					0
	71		14	239	2	T1	2	1	1	1	1	1	24	1	6	28	3																					0
	78		14	220	2	T1	1	1	2	2	1	2	29	1	5	32	3																					0
	84		14	248	2	T1	1	2	1	2	1	2	29	1	3	27	3																					0
	97		14	283	2	T1	2	1	1	2	1	2	26		13	35	3																					0
	121		14	145	2	T1	1	1	1	2	1	1	23		2	30	3																					0
	126		14		2	T1	2	1	1	2	1	2																										0
	129		14		2	T1	1	1	2	2	1	2																										0
	130		14		2	T1	2	1	2	2	1	3																										0
	148		14	283	2	T1	2	1	2	1	1	2																										0
	3		14	137	1	T0	2	2	1	1	1	2	29	1	12	35	3																					1
	4		14	170	1	T0	1	2	2	2	1	3	26	1	2	28	3																					1
	5		14	50	1	T0	1	1	1	2	1	1	26	1	1	34	4																					1
	7		14	85	1	T0	1	1	1	2	2	2	27	1	4	27	3																					1
	8		14	172	1	T0	1	1	1	2	1	1	29	1	3	37	3																					1
	9		14	113	1	T0	1	1	1	2	1	1		1	4	32	4																					1
	16		14	152	1	T0	1	1	1	2	1	1	26	1	11	45	3																					1
	18		14	142	1	T0	1	1	2	1	1	1	27	1	14	35	3																					1
	19		14	66	1	T0	2	1	1	1	1	1		1	3	37	3																					1
	20		14	134	1	T0	1	1	1	2	1	1	27	1	7	21	3																					1
	21		14	119	1	T0	2	1	1	1	1	1	20	2	21	50	3																					1
	24		14	144	1	T0	2	1	1	2	1	2	26	1	10	33	3																					1
	26		14	131	1	T0	1	1	1	2	1	1	28	1	12	28	3																					1
	27		14	69	1	T0	1	1	2	1	1	1	25	2	10	39	4																					1
	30		14	151	1	T0	1	2	1	2	1	2	28	1		32	4																					1
	31		14	51	1	T0	1	1	2	1	1	1	29	1	11	33	4																					1
	32		14	76	1	T0	1	1	2	2	1	2	30	1	6	39	3																					1
	34		14	116	1	T0	1	1	2	1	1	1	22	1	12	33	3																					1
	35		14	71	1	T0	2	1	2	2	1	3	22	1	10	40	4																					1
	36		14	69	1	T0	2	1	1	2	1	2	26	1	9	34	3																					1
	37		14	89	1	T0	2	1	1	2	1	2	29	1	7	38	3																					1
	38		14	81	1	T0	1	1	2	1	1	1	15	1	8	39	4																					1
	40		14	121	1	T0	2	2	1	2	1	3	25	1	4	33	4																					1
	43		14	114	1	T0	1	1	1	2	1	1	25	1	6	39	3																					1
	45		14	111	1	T0	2	2	1	2	1	3	25	1	4	37	4																					1
	46		14	102	1	T0	1	1	2	1	1	1	21	1	12	21	3																					1
	49		14	100	1	T0	2	1	1	2	1	2	22	1	16	37	3																					1
	53		14	135	1	T0	2	1	1	2	1	2	26	1	19	50	4																					1
	55		14	136	1	T0	2	1	1	2	1	2	26	1	9	39	4																					1
	57		14	95	1	T0	1	1	1	2	1	1	26		5	16	4																					1
	58		14	90	1	T0	2	1	1	2	1	2	28	1	4	33	3																					1
	59		14	170	1	T0	2	1	1	2	1	2	26	2	4	33	3																					1
	60		14	129	1	T0	1	1	1	1	1	0	27	1	11	27	2																					1
	65		14	128	1	T0	2	1	1	1	1	1	29	1	1	12	3																					1
	67		14	155	1	T0	1	1	1	2	1	1	28	1	1	29	3																					1
	69		14	156	1	T0	2	1	1	1	1	1	26	1	10	31	3																					1
	71		14	146	1	T0	2	1	1	1	1	1	23	2	19	33	3																					1
	78		14	141	1	T0	1	1	2	2	1	2	27	1	4	26	3																					1
	84		14	169	1	T0	1	2	1	2	1	2	25	1	1	28	4																					1
	97		14	176	1	T0	2	1	1	2	1	2	23	1		38	4																					1
	121		14	49	1	T0	1	1	1	2	1	1	27	1	6	27	4																					1
	126		14	146	1	T0	2	1	1	2	1	2	29	1	8	35	3																					1
	129		14	66	1	T0	1	1	2	2	1	2	27			36	3																					1
	130		14	85	1	T0	2	1	2	2	1	3	29	1	10	10	3																					1
	148		14	109	1	T0	2	1	2	1	1	2	28		0	25	3																					1
	781		14	143	3	NoLoCo																																1
	771		14	109	3	NoLoCo																																1
	761		14	114	3	NoLoCo																																1
	701		14	162	3	NoLoCo																																1
	691		14	141	3	NoLoCo																																1
	641		14	148	3	NoLoCo																																1
	631		14	123	3	NoLoCo																																1
	611		14	136	3	NoLoCo																																1
	601		14	177	3	NoLoCo																																1
	591		14	131	3	NoLoCo																																1
	571		14	186	3	NoLoCo																																1
	551		14	148	3	NoLoCo																																1
	521		14	160	3	NoLoCo																																1
	461		14	144	3	NoLoCo																																1
	441		14	131	3	NoLoCo																																1
	431		14	249	3	NoLoCo																																1
	401		14	127	3	NoLoCo																																1
	371		14	135	3	NoLoCo																																1
	301		14	142	3	NoLoCo																																1
	261		14	142	3	NoLoCo																																1
	241		14	143	3	NoLoCo																																1
	231		14		3	NoLoCo																																1
	151		14	147	3	NoLoCo																																1
	141		14		3	NoLoCo																																1
	131		14	151	3	NoLoCo																																1
	111		14	154	3	NoLoCo																																1
	911		14		3	NoLoCo																																1
	811		14	155	3	NoLoCo																																1
	711		14	134	3	NoLoCo																																1
	311		14	146	3	NoLoCo																																1
	3		15	216	2	T1	2	2	1	1	1	2	30	1	14	20	1																					0
	4		15	256	2	T1	1	2	2	2	1	3	24	1	1	38	4																					0
	5		15	143	2	T1	1	1	1	2	1	1	22	1	7	32	3																					0
	7		15	178	2	T1	1	1	1	2	2	2	25	1	1	16	3																					0
	8		15	258	2	T1	1	1	1	2	1	1	29	1	6	37	2																					0
	9		15	240	2	T1	1	1	1	2	1	1	22	1	5	28	4																					0
	16		15	243	2	T1	1	1	1	2	1	1	23	1	7	44	3																					0
	18		15	235	2	T1	1	1	2	1	1	1	24	1		31	2																					0
	19		15	159	2	T1	2	1	1	1	1	1	27	1	1	20	1																					0
	20		15	232	2	T1	1	1	1	2	1	1	26	1	4	20	3																					0
	21		15	282	2	T1	2	1	1	1	1	1	24	1	13	40	4																					0
	24		15	251	2	T1	2	1	1	2	1	2	25	1	14	27	3																					0
	26		15	278	2	T1	1	1	1	2	1	1	28	1	6	23	2																					0
	27		15		2	T1	1	1	2	1	1	1	25	2	9	49	4																					0
	30		15	307	2	T1	1	2	1	2	1	2	28	1	5	27	4																					0
	31		15	147	2	T1	1	1	2	1	1	1	26	2	19	40	4																					0
	32		15	176	2	T1	1	1	2	2	1	2	29	1	3	19	2																					0
	34		15	256	2	T1	1	1	2	1	1	1	21	2	10	17	2																					0
	35		15	192	2	T1	2	1	2	2	1	3	28	1	7	46	4																					0
	36		15	162	2	T1	2	1	1	2	1	2	25	1	14	27	3																					0
	37		15	189	2	T1	2	1	1	2	1	2	30	2	7	43	3																					0
	38		15	181	2	T1	1	1	2	1	1	1	19	1	5	36	4																					0
	40		15	207	2	T1	2	2	1	2	1	3	25	1	5	24	4																					0
	43		15	200	2	T1	1	1	1	2	1	1	26	1	3	29	3																					0
	45		15	190	2	T1	2	2	1	2	1	3	27	1	5	25	3																					0
	46		15	209	2	T1	1	1	2	1	1	1	22	1	7	17	2																					0
	49		15	254	2	T1	2	1	1	2	1	2	21	2	16	38	3																					0
	53		15	238	2	T1	2	1	1	2	1	2	27	1	20	49	4																					0
	55		15	227	2	T1	2	1	1	2	1	2	27	1	5	36	4																					0
	57		15	200	2	T1	1	1	1	2	1	1	26		12	33	3																					0
	58		15	202	2	T1	2	1	1	2	1	2	28	1	6	30	3																					0
	59		15	270	2	T1	2	1	1	2	1	2	28	1	4	25	3																					0
	60		15	234	2	T1	1	1	1	1	1	0	30	1	3	19	2																					0
	65		15		2	T1	2	1	1	1	1	1																										0
	67		15	253	2	T1	1	1	1	2	1	1	27	1	5	27	3																					0
	69		15	291	2	T1	2	1	1	1	1	1	27	1	7	33	4																					0
	71		15	239	2	T1	2	1	1	1	1	1	24	1	6	28	3																					0
	78		15	220	2	T1	1	1	2	2	1	2	29	1	5	32	3																					0
	84		15	248	2	T1	1	2	1	2	1	2	29	1	3	27	3																					0
	97		15	283	2	T1	2	1	1	2	1	2	26		13	35	3																					0
	121		15	145	2	T1	1	1	1	2	1	1	23		2	30	3																					0
	126		15		2	T1	2	1	1	2	1	2																										0
	129		15		2	T1	1	1	2	2	1	2																										0
	130		15		2	T1	2	1	2	2	1	3																										0
	148		15	283	2	T1	2	1	2	1	1	2																										0
	3		15	137	1	T0	2	2	1	1	1	2	29	1	12	35	3																					1
	4		15	170	1	T0	1	2	2	2	1	3	26	1	2	28	3																					1
	5		15	50	1	T0	1	1	1	2	1	1	26	1	1	34	4																					1
	7		15	85	1	T0	1	1	1	2	2	2	27	1	4	27	3																					1
	8		15	172	1	T0	1	1	1	2	1	1	29	1	3	37	3																					1
	9		15	113	1	T0	1	1	1	2	1	1		1	4	32	4																					1
	16		15	152	1	T0	1	1	1	2	1	1	26	1	11	45	3																					1
	18		15	142	1	T0	1	1	2	1	1	1	27	1	14	35	3																					1
	19		15	66	1	T0	2	1	1	1	1	1		1	3	37	3																					1
	20		15	134	1	T0	1	1	1	2	1	1	27	1	7	21	3																					1
	21		15	119	1	T0	2	1	1	1	1	1	20	2	21	50	3																					1
	24		15	144	1	T0	2	1	1	2	1	2	26	1	10	33	3																					1
	26		15	131	1	T0	1	1	1	2	1	1	28	1	12	28	3																					1
	27		15	69	1	T0	1	1	2	1	1	1	25	2	10	39	4																					1
	30		15	151	1	T0	1	2	1	2	1	2	28	1		32	4																					1
	31		15	51	1	T0	1	1	2	1	1	1	29	1	11	33	4																					1
	32		15	76	1	T0	1	1	2	2	1	2	30	1	6	39	3																					1
	34		15	116	1	T0	1	1	2	1	1	1	22	1	12	33	3																					1
	35		15	71	1	T0	2	1	2	2	1	3	22	1	10	40	4																					1
	36		15	69	1	T0	2	1	1	2	1	2	26	1	9	34	3																					1
	37		15	89	1	T0	2	1	1	2	1	2	29	1	7	38	3																					1
	38		15	81	1	T0	1	1	2	1	1	1	15	1	8	39	4																					1
	40		15	121	1	T0	2	2	1	2	1	3	25	1	4	33	4																					1
	43		15	114	1	T0	1	1	1	2	1	1	25	1	6	39	3																					1
	45		15	111	1	T0	2	2	1	2	1	3	25	1	4	37	4																					1
	46		15	102	1	T0	1	1	2	1	1	1	21	1	12	21	3																					1
	49		15	100	1	T0	2	1	1	2	1	2	22	1	16	37	3																					1
	53		15	135	1	T0	2	1	1	2	1	2	26	1	19	50	4																					1
	55		15	136	1	T0	2	1	1	2	1	2	26	1	9	39	4																					1
	57		15	95	1	T0	1	1	1	2	1	1	26		5	16	4																					1
	58		15	90	1	T0	2	1	1	2	1	2	28	1	4	33	3																					1
	59		15	170	1	T0	2	1	1	2	1	2	26	2	4	33	3																					1
	60		15	129	1	T0	1	1	1	1	1	0	27	1	11	27	2																					1
	65		15	128	1	T0	2	1	1	1	1	1	29	1	1	12	3																					1
	67		15	155	1	T0	1	1	1	2	1	1	28	1	1	29	3																					1
	69		15	156	1	T0	2	1	1	1	1	1	26	1	10	31	3																					1
	71		15	146	1	T0	2	1	1	1	1	1	23	2	19	33	3																					1
	78		15	141	1	T0	1	1	2	2	1	2	27	1	4	26	3																					1
	84		15	169	1	T0	1	2	1	2	1	2	25	1	1	28	4																					1
	97		15	176	1	T0	2	1	1	2	1	2	23	1		38	4																					1
	121		15	49	1	T0	1	1	1	2	1	1	27	1	6	27	4																					1
	126		15	146	1	T0	2	1	1	2	1	2	29	1	8	35	3																					1
	129		15	66	1	T0	1	1	2	2	1	2	27			36	3																					1
	130		15	85	1	T0	2	1	2	2	1	3	29	1	10	10	3																					1
	148		15	109	1	T0	2	1	2	1	1	2	28		0	25	3																					1
	781		15	143	3	NoLoCo																																1
	771		15	109	3	NoLoCo																																1
	761		15	114	3	NoLoCo																																1
	701		15	162	3	NoLoCo																																1
	691		15	141	3	NoLoCo																																1
	641		15	148	3	NoLoCo																																1
	631		15	123	3	NoLoCo																																1
	611		15	136	3	NoLoCo																																1
	601		15	177	3	NoLoCo																																1
	591		15	131	3	NoLoCo																																1
	571		15	186	3	NoLoCo																																1
	551		15	148	3	NoLoCo																																1
	521		15	160	3	NoLoCo																																1
	461		15	144	3	NoLoCo																																1
	441		15	131	3	NoLoCo																																1
	431		15	249	3	NoLoCo																																1
	401		15	127	3	NoLoCo																																1
	371		15	135	3	NoLoCo																																1
	301		15	142	3	NoLoCo																																1
	261		15	142	3	NoLoCo																																1
	241		15	143	3	NoLoCo																																1
	231		15		3	NoLoCo																																1
	151		15	147	3	NoLoCo																																1
	141		15		3	NoLoCo																																1
	131		15	151	3	NoLoCo																																1
	111		15	154	3	NoLoCo																																1
	911		15		3	NoLoCo																																1
	811		15	155	3	NoLoCo																																1
	711		15	134	3	NoLoCo																																1
	311		15	146	3	NoLoCo																																1
	3		16	216	2	T1	2	2	1	1	1	2	30	1	14	20	1																					0
	4		16	256	2	T1	1	2	2	2	1	3	24	1	1	38	4																					0
	5		16	143	2	T1	1	1	1	2	1	1	22	1	7	32	3																					0
	7		16	178	2	T1	1	1	1	2	2	2	25	1	1	16	3																					0
	8		16	258	2	T1	1	1	1	2	1	1	29	1	6	37	2																					0
	9		16	240	2	T1	1	1	1	2	1	1	22	1	5	28	4																					0
	16		16	243	2	T1	1	1	1	2	1	1	23	1	7	44	3																					0
	18		16	235	2	T1	1	1	2	1	1	1	24	1		31	2																					0
	19		16	159	2	T1	2	1	1	1	1	1	27	1	1	20	1																					0
	20		16	232	2	T1	1	1	1	2	1	1	26	1	4	20	3																					0
	21		16	282	2	T1	2	1	1	1	1	1	24	1	13	40	4																					0
	24		16	251	2	T1	2	1	1	2	1	2	25	1	14	27	3																					0
	26		16	278	2	T1	1	1	1	2	1	1	28	1	6	23	2																					0
	27		16		2	T1	1	1	2	1	1	1	25	2	9	49	4																					0
	30		16	307	2	T1	1	2	1	2	1	2	28	1	5	27	4																					0
	31		16	147	2	T1	1	1	2	1	1	1	26	2	19	40	4																					0
	32		16	176	2	T1	1	1	2	2	1	2	29	1	3	19	2																					0
	34		16	256	2	T1	1	1	2	1	1	1	21	2	10	17	2																					0
	35		16	192	2	T1	2	1	2	2	1	3	28	1	7	46	4																					0
	36		16	162	2	T1	2	1	1	2	1	2	25	1	14	27	3																					0
	37		16	189	2	T1	2	1	1	2	1	2	30	2	7	43	3																					0
	38		16	181	2	T1	1	1	2	1	1	1	19	1	5	36	4																					0
	40		16	207	2	T1	2	2	1	2	1	3	25	1	5	24	4																					0
	43		16	200	2	T1	1	1	1	2	1	1	26	1	3	29	3																					0
	45		16	190	2	T1	2	2	1	2	1	3	27	1	5	25	3																					0
	46		16	209	2	T1	1	1	2	1	1	1	22	1	7	17	2																					0
	49		16	254	2	T1	2	1	1	2	1	2	21	2	16	38	3																					0
	53		16	238	2	T1	2	1	1	2	1	2	27	1	20	49	4																					0
	55		16	227	2	T1	2	1	1	2	1	2	27	1	5	36	4																					0
	57		16	200	2	T1	1	1	1	2	1	1	26		12	33	3																					0
	58		16	202	2	T1	2	1	1	2	1	2	28	1	6	30	3																					0
	59		16	270	2	T1	2	1	1	2	1	2	28	1	4	25	3																					0
	60		16	234	2	T1	1	1	1	1	1	0	30	1	3	19	2																					0
	65		16		2	T1	2	1	1	1	1	1																										0
	67		16	253	2	T1	1	1	1	2	1	1	27	1	5	27	3																					0
	69		16	291	2	T1	2	1	1	1	1	1	27	1	7	33	4																					0
	71		16	239	2	T1	2	1	1	1	1	1	24	1	6	28	3																					0
	78		16	220	2	T1	1	1	2	2	1	2	29	1	5	32	3																					0
	84		16	248	2	T1	1	2	1	2	1	2	29	1	3	27	3																					0
	97		16	283	2	T1	2	1	1	2	1	2	26		13	35	3																					0
	121		16	145	2	T1	1	1	1	2	1	1	23		2	30	3																					0
	126		16		2	T1	2	1	1	2	1	2																										0
	129		16		2	T1	1	1	2	2	1	2																										0
	130		16		2	T1	2	1	2	2	1	3																										0
	148		16	283	2	T1	2	1	2	1	1	2																										0
	3		16	137	1	T0	2	2	1	1	1	2	29	1	12	35	3																					1
	4		16	170	1	T0	1	2	2	2	1	3	26	1	2	28	3																					1
	5		16	50	1	T0	1	1	1	2	1	1	26	1	1	34	4																					1
	7		16	85	1	T0	1	1	1	2	2	2	27	1	4	27	3																					1
	8		16	172	1	T0	1	1	1	2	1	1	29	1	3	37	3																					1
	9		16	113	1	T0	1	1	1	2	1	1		1	4	32	4																					1
	16		16	152	1	T0	1	1	1	2	1	1	26	1	11	45	3																					1
	18		16	142	1	T0	1	1	2	1	1	1	27	1	14	35	3																					1
	19		16	66	1	T0	2	1	1	1	1	1		1	3	37	3																					1
	20		16	134	1	T0	1	1	1	2	1	1	27	1	7	21	3																					1
	21		16	119	1	T0	2	1	1	1	1	1	20	2	21	50	3																					1
	24		16	144	1	T0	2	1	1	2	1	2	26	1	10	33	3																					1
	26		16	131	1	T0	1	1	1	2	1	1	28	1	12	28	3																					1
	27		16	69	1	T0	1	1	2	1	1	1	25	2	10	39	4																					1
	30		16	151	1	T0	1	2	1	2	1	2	28	1		32	4																					1
	31		16	51	1	T0	1	1	2	1	1	1	29	1	11	33	4																					1
	32		16	76	1	T0	1	1	2	2	1	2	30	1	6	39	3																					1
	34		16	116	1	T0	1	1	2	1	1	1	22	1	12	33	3																					1
	35		16	71	1	T0	2	1	2	2	1	3	22	1	10	40	4																					1
	36		16	69	1	T0	2	1	1	2	1	2	26	1	9	34	3																					1
	37		16	89	1	T0	2	1	1	2	1	2	29	1	7	38	3																					1
	38		16	81	1	T0	1	1	2	1	1	1	15	1	8	39	4																					1
	40		16	121	1	T0	2	2	1	2	1	3	25	1	4	33	4																					1
	43		16	114	1	T0	1	1	1	2	1	1	25	1	6	39	3																					1
	45		16	111	1	T0	2	2	1	2	1	3	25	1	4	37	4																					1
	46		16	102	1	T0	1	1	2	1	1	1	21	1	12	21	3																					1
	49		16	100	1	T0	2	1	1	2	1	2	22	1	16	37	3																					1
	53		16	135	1	T0	2	1	1	2	1	2	26	1	19	50	4																					1
	55		16	136	1	T0	2	1	1	2	1	2	26	1	9	39	4																					1
	57		16	95	1	T0	1	1	1	2	1	1	26		5	16	4																					1
	58		16	90	1	T0	2	1	1	2	1	2	28	1	4	33	3																					1
	59		16	170	1	T0	2	1	1	2	1	2	26	2	4	33	3																					1
	60		16	129	1	T0	1	1	1	1	1	0	27	1	11	27	2																					1
	65		16	128	1	T0	2	1	1	1	1	1	29	1	1	12	3																					1
	67		16	155	1	T0	1	1	1	2	1	1	28	1	1	29	3																					1
	69		16	156	1	T0	2	1	1	1	1	1	26	1	10	31	3																					1
	71		16	146	1	T0	2	1	1	1	1	1	23	2	19	33	3																					1
	78		16	141	1	T0	1	1	2	2	1	2	27	1	4	26	3																					1
	84		16	169	1	T0	1	2	1	2	1	2	25	1	1	28	4																					1
	97		16	176	1	T0	2	1	1	2	1	2	23	1		38	4																					1
	121		16	49	1	T0	1	1	1	2	1	1	27	1	6	27	4																					1
	126		16	146	1	T0	2	1	1	2	1	2	29	1	8	35	3																					1
	129		16	66	1	T0	1	1	2	2	1	2	27			36	3																					1
	130		16	85	1	T0	2	1	2	2	1	3	29	1	10	10	3																					1
	148		16	109	1	T0	2	1	2	1	1	2	28		0	25	3																					1
	781		16	143	3	NoLoCo																																1
	771		16	109	3	NoLoCo																																1
	761		16	114	3	NoLoCo																																1
	701		16	162	3	NoLoCo																																1
	691		16	141	3	NoLoCo																																1
	641		16	148	3	NoLoCo																																1
	631		16	123	3	NoLoCo																																1
	611		16	136	3	NoLoCo																																1
	601		16	177	3	NoLoCo																																1
	591		16	131	3	NoLoCo																																1
	571		16	186	3	NoLoCo																																1
	551		16	148	3	NoLoCo																																1
	521		16	160	3	NoLoCo																																1
	461		16	144	3	NoLoCo																																1
	441		16	131	3	NoLoCo																																1
	431		16	249	3	NoLoCo																																1
	401		16	127	3	NoLoCo																																1
	371		16	135	3	NoLoCo																																1
	301		16	142	3	NoLoCo																																1
	261		16	142	3	NoLoCo																																1
	241		16	143	3	NoLoCo																																1
	231		16		3	NoLoCo																																1
	151		16	147	3	NoLoCo																																1
	141		16		3	NoLoCo																																1
	131		16	151	3	NoLoCo																																1
	111		16	154	3	NoLoCo																																1
	911		16		3	NoLoCo																																1
	811		16	155	3	NoLoCo																																1
	711		16	134	3	NoLoCo																																1
	311		16	146	3	NoLoCo																																1
	3		17	216	2	T1	2	2	1	1	1	2	30	1	14	20	1																					0
	4		17	256	2	T1	1	2	2	2	1	3	24	1	1	38	4																					0
	5		17	143	2	T1	1	1	1	2	1	1	22	1	7	32	3																					0
	7		17	178	2	T1	1	1	1	2	2	2	25	1	1	16	3																					0
	8		17	258	2	T1	1	1	1	2	1	1	29	1	6	37	2																					0
	9		17	240	2	T1	1	1	1	2	1	1	22	1	5	28	4																					0
	16		17	243	2	T1	1	1	1	2	1	1	23	1	7	44	3																					0
	18		17	235	2	T1	1	1	2	1	1	1	24	1		31	2																					0
	19		17	159	2	T1	2	1	1	1	1	1	27	1	1	20	1																					0
	20		17	232	2	T1	1	1	1	2	1	1	26	1	4	20	3																					0
	21		17	282	2	T1	2	1	1	1	1	1	24	1	13	40	4																					0
	24		17	251	2	T1	2	1	1	2	1	2	25	1	14	27	3																					0
	26		17	278	2	T1	1	1	1	2	1	1	28	1	6	23	2																					0
	27		17		2	T1	1	1	2	1	1	1	25	2	9	49	4																					0
	30		17	307	2	T1	1	2	1	2	1	2	28	1	5	27	4																					0
	31		17	147	2	T1	1	1	2	1	1	1	26	2	19	40	4																					0
	32		17	176	2	T1	1	1	2	2	1	2	29	1	3	19	2																					0
	34		17	256	2	T1	1	1	2	1	1	1	21	2	10	17	2																					0
	35		17	192	2	T1	2	1	2	2	1	3	28	1	7	46	4																					0
	36		17	162	2	T1	2	1	1	2	1	2	25	1	14	27	3																					0
	37		17	189	2	T1	2	1	1	2	1	2	30	2	7	43	3																					0
	38		17	181	2	T1	1	1	2	1	1	1	19	1	5	36	4																					0
	40		17	207	2	T1	2	2	1	2	1	3	25	1	5	24	4																					0
	43		17	200	2	T1	1	1	1	2	1	1	26	1	3	29	3																					0
	45		17	190	2	T1	2	2	1	2	1	3	27	1	5	25	3																					0
	46		17	209	2	T1	1	1	2	1	1	1	22	1	7	17	2																					0
	49		17	254	2	T1	2	1	1	2	1	2	21	2	16	38	3																					0
	53		17	238	2	T1	2	1	1	2	1	2	27	1	20	49	4																					0
	55		17	227	2	T1	2	1	1	2	1	2	27	1	5	36	4																					0
	57		17	200	2	T1	1	1	1	2	1	1	26		12	33	3																					0
	58		17	202	2	T1	2	1	1	2	1	2	28	1	6	30	3																					0
	59		17	270	2	T1	2	1	1	2	1	2	28	1	4	25	3																					0
	60		17	234	2	T1	1	1	1	1	1	0	30	1	3	19	2																					0
	65		17		2	T1	2	1	1	1	1	1																										0
	67		17	253	2	T1	1	1	1	2	1	1	27	1	5	27	3																					0
	69		17	291	2	T1	2	1	1	1	1	1	27	1	7	33	4																					0
	71		17	239	2	T1	2	1	1	1	1	1	24	1	6	28	3																					0
	78		17	220	2	T1	1	1	2	2	1	2	29	1	5	32	3																					0
	84		17	248	2	T1	1	2	1	2	1	2	29	1	3	27	3																					0
	97		17	283	2	T1	2	1	1	2	1	2	26		13	35	3																					0
	121		17	145	2	T1	1	1	1	2	1	1	23		2	30	3																					0
	126		17		2	T1	2	1	1	2	1	2																										0
	129		17		2	T1	1	1	2	2	1	2																										0
	130		17		2	T1	2	1	2	2	1	3																										0
	148		17	283	2	T1	2	1	2	1	1	2																										0
	3		17	137	1	T0	2	2	1	1	1	2	29	1	12	35	3																					1
	4		17	170	1	T0	1	2	2	2	1	3	26	1	2	28	3																					1
	5		17	50	1	T0	1	1	1	2	1	1	26	1	1	34	4																					1
	7		17	85	1	T0	1	1	1	2	2	2	27	1	4	27	3																					1
	8		17	172	1	T0	1	1	1	2	1	1	29	1	3	37	3																					1
	9		17	113	1	T0	1	1	1	2	1	1		1	4	32	4																					1
	16		17	152	1	T0	1	1	1	2	1	1	26	1	11	45	3																					1
	18		17	142	1	T0	1	1	2	1	1	1	27	1	14	35	3																					1
	19		17	66	1	T0	2	1	1	1	1	1		1	3	37	3																					1
	20		17	134	1	T0	1	1	1	2	1	1	27	1	7	21	3																					1
	21		17	119	1	T0	2	1	1	1	1	1	20	2	21	50	3																					1
	24		17	144	1	T0	2	1	1	2	1	2	26	1	10	33	3																					1
	26		17	131	1	T0	1	1	1	2	1	1	28	1	12	28	3																					1
	27		17	69	1	T0	1	1	2	1	1	1	25	2	10	39	4																					1
	30		17	151	1	T0	1	2	1	2	1	2	28	1		32	4																					1
	31		17	51	1	T0	1	1	2	1	1	1	29	1	11	33	4																					1
	32		17	76	1	T0	1	1	2	2	1	2	30	1	6	39	3																					1
	34		17	116	1	T0	1	1	2	1	1	1	22	1	12	33	3																					1
	35		17	71	1	T0	2	1	2	2	1	3	22	1	10	40	4																					1
	36		17	69	1	T0	2	1	1	2	1	2	26	1	9	34	3																					1
	37		17	89	1	T0	2	1	1	2	1	2	29	1	7	38	3																					1
	38		17	81	1	T0	1	1	2	1	1	1	15	1	8	39	4																					1
	40		17	121	1	T0	2	2	1	2	1	3	25	1	4	33	4																					1
	43		17	114	1	T0	1	1	1	2	1	1	25	1	6	39	3																					1
	45		17	111	1	T0	2	2	1	2	1	3	25	1	4	37	4																					1
	46		17	102	1	T0	1	1	2	1	1	1	21	1	12	21	3																					1
	49		17	100	1	T0	2	1	1	2	1	2	22	1	16	37	3																					1
	53		17	135	1	T0	2	1	1	2	1	2	26	1	19	50	4																					1
	55		17	136	1	T0	2	1	1	2	1	2	26	1	9	39	4																					1
	57		17	95	1	T0	1	1	1	2	1	1	26		5	16	4																					1
	58		17	90	1	T0	2	1	1	2	1	2	28	1	4	33	3																					1
	59		17	170	1	T0	2	1	1	2	1	2	26	2	4	33	3																					1
	60		17	129	1	T0	1	1	1	1	1	0	27	1	11	27	2																					1
	65		17	128	1	T0	2	1	1	1	1	1	29	1	1	12	3																					1
[truncated: 161 more rows]
